# Supplementary material for: Estimates of Japanese Encephalitis mortality and morbidity: A systematic review and modeling analysis
Source: PLoS Negl Trop Dis. 2022 May 25;16(5):e0010361. doi: 10.1371/journal.pntd.0010361 (PMC9173604; doi:10.1371/journal.pntd.0010361)
Supplement: S2 File — (XLSX) [file pntd.0010361.s012.xlsx]

## Sheet: raw_data
Year	Publish_Year	Study_Length	Country_Name	Country_Code	Age_Lower	Age_Upper	CFR	SSC	DTC	Vaccination	Cases	Deaths	Outbreak	Title	Year_Lower	Year_Upper	Youth	Population_density	Statistical_capacity_score	GDP_growth_annual_percent	GDP_per_capita	School_enrollment	Mortality_rate_under_5	Current_health_expenditure_per_capita	Domestic_general_government_health_expenditure_per_capita	Population_growth	Rural_population_percent	Urban_population
1997	2000	1	Nepal	NPL	16	99	0.13174	SSC3	DTC4	0	1632	215	0	Analysis Of Japanese Encephalitis Epidemic In Western Nepal In 1997	1997	1997	0	157.935	NA	5.04861	217.788	NA	96.1	NA	NA	2.21351	88.166	2672682
2013	2017	3	India	IND	0	99	0.149425	SSC2	DTC3	1	696	104	0	Incidence Of Japanese Encephalitis Amongst Acute Encephalitis Syndrome Cases In Upper Assam Districts From 2012 To 2014 A Report From A Tertiary Care Hospital	2012	2014	0	430.799	73.3333	6.38611	1449.61	92.2573	49.1	56.1184	12.9472	1.18302	67.997	409909187
2002	2008	7	Malaysia	MYS	0	99	0.0847458	SSC2	DTC3	0	118	10	0	The Epidemiology Clinical Features And Long-Term Prognosis Of Japanese Encephalitis In Central Sarawak Malaysia 1997?005	1999	2005	0	73.6825	NA	5.39099	4165.73	96.5906	8.9	121.809	62.0106	2.08396	36.144	15458510
1961	1969	1	Korea	KOR	1	1	0.242424	SSC5	DTC4	0	33	8	0	Comparative Epidemiological Features Of Japanese Encephalitis In The Republic Of Korea China Taiwan And Japan	1961	1961	1	267.113	NA	6.93599	93.8286	NA	106.6	NA	NA	2.96724	71.469	7351204
1964	1969	1	Korea	KOR	1	1	0.34	SSC5	DTC3	0	50	17	0	Comparative Epidemiological Features Of Japanese Encephalitis In The Republic Of Korea China Taiwan And Japan	1964	1964	1	290.111	NA	9.47382	123.603	NA	92	NA	NA	2.61539	68.628	8779189
1966	1969	1	Korea	KOR	1	1	0.225	SSC5	DTC3	0	80	18	0	Comparative Epidemiological Features Of Japanese Encephalitis In The Republic Of Korea China Taiwan And Japan	1966	1966	1	305.158	NA	11.994	133.475	NA	81.8	NA	NA	2.51439	66.653	9815880
1961	1969	1	Korea	KOR	2	2	0.372881	SSC5	DTC4	0	59	22	0	Comparative Epidemiological Features Of Japanese Encephalitis In The Republic Of Korea China Taiwan And Japan	1961	1961	0	267.113	NA	6.93599	93.8286	NA	106.6	NA	NA	2.96724	71.469	7351204
1962	1969	1	Korea	KOR	2	2	0.323529	SSC5	DTC4	0	34	11	0	Comparative Epidemiological Features Of Japanese Encephalitis In The Republic Of Korea China Taiwan And Japan	1962	1962	0	274.86	NA	3.89527	106.149	NA	101.7	NA	NA	2.85932	70.539	7811004
1964	1969	1	Korea	KOR	2	2	0.308411	SSC5	DTC3	0	107	33	0	Comparative Epidemiological Features Of Japanese Encephalitis In The Republic Of Korea China Taiwan And Japan	1964	1964	0	290.111	NA	9.47382	123.603	NA	92	NA	NA	2.61539	68.628	8779189
1965	1969	1	Korea	KOR	2	2	0.333333	SSC5	DTC3	0	27	9	0	Comparative Epidemiological Features Of Japanese Encephalitis In The Republic Of Korea China Taiwan And Japan	1965	1965	0	297.581	NA	7.31843	108.722	NA	87	NA	NA	2.54215	67.649	9286249
1966	1969	1	Korea	KOR	2	2	0.253731	SSC5	DTC3	0	134	34	0	Comparative Epidemiological Features Of Japanese Encephalitis In The Republic Of Korea China Taiwan And Japan	1966	1966	0	305.158	NA	11.994	133.475	NA	81.8	NA	NA	2.51439	66.653	9815880
1961	1969	1	Korea	KOR	3	3	0.345455	SSC5	DTC4	0	110	38	0	Comparative Epidemiological Features Of Japanese Encephalitis In The Republic Of Korea China Taiwan And Japan	1961	1961	0	267.113	NA	6.93599	93.8286	NA	106.6	NA	NA	2.96724	71.469	7351204
1962	1969	1	Korea	KOR	3	3	0.333333	SSC5	DTC4	0	84	28	0	Comparative Epidemiological Features Of Japanese Encephalitis In The Republic Of Korea China Taiwan And Japan	1962	1962	0	274.86	NA	3.89527	106.149	NA	101.7	NA	NA	2.85932	70.539	7811004
1964	1969	1	Korea	KOR	3	3	0.328704	SSC5	DTC3	0	216	71	0	Comparative Epidemiological Features Of Japanese Encephalitis In The Republic Of Korea China Taiwan And Japan	1964	1964	0	290.111	NA	9.47382	123.603	NA	92	NA	NA	2.61539	68.628	8779189
1965	1969	1	Korea	KOR	3	3	0.394737	SSC5	DTC3	0	38	15	0	Comparative Epidemiological Features Of Japanese Encephalitis In The Republic Of Korea China Taiwan And Japan	1965	1965	0	297.581	NA	7.31843	108.722	NA	87	NA	NA	2.54215	67.649	9286249
1966	1969	1	Korea	KOR	3	3	0.231047	SSC5	DTC3	0	277	64	0	Comparative Epidemiological Features Of Japanese Encephalitis In The Republic Of Korea China Taiwan And Japan	1966	1966	0	305.158	NA	11.994	133.475	NA	81.8	NA	NA	2.51439	66.653	9815880
1961	1969	1	Korea	KOR	4	4	0.325843	SSC5	DTC3	0	89	29	0	Comparative Epidemiological Features Of Japanese Encephalitis In The Republic Of Korea China Taiwan And Japan	1961	1961	0	267.113	NA	6.93599	93.8286	NA	106.6	NA	NA	2.96724	71.469	7351204
1962	1969	1	Korea	KOR	4	4	0.314815	SSC5	DTC3	0	108	34	0	Comparative Epidemiological Features Of Japanese Encephalitis In The Republic Of Korea China Taiwan And Japan	1962	1962	0	274.86	NA	3.89527	106.149	NA	101.7	NA	NA	2.85932	70.539	7811004
1964	1969	1	Korea	KOR	4	4	0.299169	SSC5	DTC3	0	361	108	0	Comparative Epidemiological Features Of Japanese Encephalitis In The Republic Of Korea China Taiwan And Japan	1964	1964	0	290.111	NA	9.47382	123.603	NA	92	NA	NA	2.61539	68.628	8779189
1965	1969	1	Korea	KOR	4	4	0.409091	SSC5	DTC3	0	88	36	0	Comparative Epidemiological Features Of Japanese Encephalitis In The Republic Of Korea China Taiwan And Japan	1965	1965	0	297.581	NA	7.31843	108.722	NA	87	NA	NA	2.54215	67.649	9286249
1966	1969	1	Korea	KOR	4	4	0.257081	SSC5	DTC3	0	459	118	0	Comparative Epidemiological Features Of Japanese Encephalitis In The Republic Of Korea China Taiwan And Japan	1966	1966	0	305.158	NA	11.994	133.475	NA	81.8	NA	NA	2.51439	66.653	9815880
1961	1969	1	Korea	KOR	5	5	0.433628	SSC5	DTC4	0	113	49	0	Comparative Epidemiological Features Of Japanese Encephalitis In The Republic Of Korea China Taiwan And Japan	1961	1961	0	267.113	NA	6.93599	93.8286	NA	106.6	NA	NA	2.96724	71.469	7351204
1962	1969	1	Korea	KOR	5	5	0.32	SSC5	DTC4	0	125	40	0	Comparative Epidemiological Features Of Japanese Encephalitis In The Republic Of Korea China Taiwan And Japan	1962	1962	0	274.86	NA	3.89527	106.149	NA	101.7	NA	NA	2.85932	70.539	7811004
1964	1969	1	Korea	KOR	5	5	0.314655	SSC5	DTC3	0	464	146	0	Comparative Epidemiological Features Of Japanese Encephalitis In The Republic Of Korea China Taiwan And Japan	1964	1964	0	290.111	NA	9.47382	123.603	NA	92	NA	NA	2.61539	68.628	8779189
1965	1969	1	Korea	KOR	5	5	0.36036	SSC5	DTC3	0	111	40	0	Comparative Epidemiological Features Of Japanese Encephalitis In The Republic Of Korea China Taiwan And Japan	1965	1965	0	297.581	NA	7.31843	108.722	NA	87	NA	NA	2.54215	67.649	9286249
1966	1969	1	Korea	KOR	5	5	0.270955	SSC5	DTC3	0	513	139	0	Comparative Epidemiological Features Of Japanese Encephalitis In The Republic Of Korea China Taiwan And Japan	1966	1966	0	305.158	NA	11.994	133.475	NA	81.8	NA	NA	2.51439	66.653	9815880
1961	1969	1	Korea	KOR	6	6	0.347107	SSC5	DTC4	0	121	42	0	Comparative Epidemiological Features Of Japanese Encephalitis In The Republic Of Korea China Taiwan And Japan	1961	1961	0	267.113	NA	6.93599	93.8286	NA	106.6	NA	NA	2.96724	71.469	7351204
1962	1969	1	Korea	KOR	6	6	0.347107	SSC5	DTC4	0	121	42	0	Comparative Epidemiological Features Of Japanese Encephalitis In The Republic Of Korea China Taiwan And Japan	1962	1962	0	274.86	NA	3.89527	106.149	NA	101.7	NA	NA	2.85932	70.539	7811004
1964	1969	1	Korea	KOR	6	6	0.321513	SSC5	DTC3	0	423	136	0	Comparative Epidemiological Features Of Japanese Encephalitis In The Republic Of Korea China Taiwan And Japan	1964	1964	0	290.111	NA	9.47382	123.603	NA	92	NA	NA	2.61539	68.628	8779189
1965	1969	1	Korea	KOR	6	6	0.419753	SSC5	DTC3	0	81	34	0	Comparative Epidemiological Features Of Japanese Encephalitis In The Republic Of Korea China Taiwan And Japan	1965	1965	0	297.581	NA	7.31843	108.722	NA	87	NA	NA	2.54215	67.649	9286249
1966	1969	1	Korea	KOR	6	6	0.299632	SSC5	DTC3	0	544	163	0	Comparative Epidemiological Features Of Japanese Encephalitis In The Republic Of Korea China Taiwan And Japan	1966	1966	0	305.158	NA	11.994	133.475	NA	81.8	NA	NA	2.51439	66.653	9815880
1961	1969	1	Korea	KOR	7	7	0.37963	SSC5	DTC4	0	108	41	0	Comparative Epidemiological Features Of Japanese Encephalitis In The Republic Of Korea China Taiwan And Japan	1961	1961	0	267.113	NA	6.93599	93.8286	NA	106.6	NA	NA	2.96724	71.469	7351204
1962	1969	1	Korea	KOR	7	7	0.315789	SSC5	DTC4	0	95	30	0	Comparative Epidemiological Features Of Japanese Encephalitis In The Republic Of Korea China Taiwan And Japan	1962	1962	0	274.86	NA	3.89527	106.149	NA	101.7	NA	NA	2.85932	70.539	7811004
1964	1969	1	Korea	KOR	7	7	0.327381	SSC5	DTC3	0	336	110	0	Comparative Epidemiological Features Of Japanese Encephalitis In The Republic Of Korea China Taiwan And Japan	1964	1964	0	290.111	NA	9.47382	123.603	NA	92	NA	NA	2.61539	68.628	8779189
1965	1969	1	Korea	KOR	7	7	0.313433	SSC5	DTC3	0	67	21	0	Comparative Epidemiological Features Of Japanese Encephalitis In The Republic Of Korea China Taiwan And Japan	1965	1965	0	297.581	NA	7.31843	108.722	NA	87	NA	NA	2.54215	67.649	9286249
1966	1969	1	Korea	KOR	7	7	0.278826	SSC5	DTC3	0	477	133	0	Comparative Epidemiological Features Of Japanese Encephalitis In The Republic Of Korea China Taiwan And Japan	1966	1966	0	305.158	NA	11.994	133.475	NA	81.8	NA	NA	2.51439	66.653	9815880
1961	1969	1	Korea	KOR	8	8	0.28169	SSC5	DTC4	0	71	20	0	Comparative Epidemiological Features Of Japanese Encephalitis In The Republic Of Korea China Taiwan And Japan	1961	1961	0	267.113	NA	6.93599	93.8286	NA	106.6	NA	NA	2.96724	71.469	7351204
1962	1969	1	Korea	KOR	8	8	0.361702	SSC5	DTC4	0	94	34	0	Comparative Epidemiological Features Of Japanese Encephalitis In The Republic Of Korea China Taiwan And Japan	1962	1962	0	274.86	NA	3.89527	106.149	NA	101.7	NA	NA	2.85932	70.539	7811004
1964	1969	1	Korea	KOR	8	8	0.354701	SSC5	DTC3	0	234	83	0	Comparative Epidemiological Features Of Japanese Encephalitis In The Republic Of Korea China Taiwan And Japan	1964	1964	0	290.111	NA	9.47382	123.603	NA	92	NA	NA	2.61539	68.628	8779189
1965	1969	1	Korea	KOR	8	8	0.364706	SSC5	DTC3	0	85	31	0	Comparative Epidemiological Features Of Japanese Encephalitis In The Republic Of Korea China Taiwan And Japan	1965	1965	0	297.581	NA	7.31843	108.722	NA	87	NA	NA	2.54215	67.649	9286249
1966	1969	1	Korea	KOR	8	8	0.248344	SSC5	DTC3	0	302	75	0	Comparative Epidemiological Features Of Japanese Encephalitis In The Republic Of Korea China Taiwan And Japan	1966	1966	0	305.158	NA	11.994	133.475	NA	81.8	NA	NA	2.51439	66.653	9815880
1961	1969	1	Korea	KOR	9	9	0.355263	SSC5	DTC4	0	76	27	0	Comparative Epidemiological Features Of Japanese Encephalitis In The Republic Of Korea China Taiwan And Japan	1961	1961	0	267.113	NA	6.93599	93.8286	NA	106.6	NA	NA	2.96724	71.469	7351204
1962	1969	1	Korea	KOR	9	9	0.290323	SSC5	DTC4	0	62	18	0	Comparative Epidemiological Features Of Japanese Encephalitis In The Republic Of Korea China Taiwan And Japan	1962	1962	0	274.86	NA	3.89527	106.149	NA	101.7	NA	NA	2.85932	70.539	7811004
1964	1969	1	Korea	KOR	9	9	0.322222	SSC5	DTC3	0	180	58	0	Comparative Epidemiological Features Of Japanese Encephalitis In The Republic Of Korea China Taiwan And Japan	1964	1964	0	290.111	NA	9.47382	123.603	NA	92	NA	NA	2.61539	68.628	8779189
1965	1969	1	Korea	KOR	9	9	0.37931	SSC5	DTC3	0	58	22	0	Comparative Epidemiological Features Of Japanese Encephalitis In The Republic Of Korea China Taiwan And Japan	1965	1965	0	297.581	NA	7.31843	108.722	NA	87	NA	NA	2.54215	67.649	9286249
1966	1969	1	Korea	KOR	9	9	0.211207	SSC5	DTC3	0	232	49	0	Comparative Epidemiological Features Of Japanese Encephalitis In The Republic Of Korea China Taiwan And Japan	1966	1966	0	305.158	NA	11.994	133.475	NA	81.8	NA	NA	2.51439	66.653	9815880
1961	1969	1	Korea	KOR	10	10	0.338983	SSC5	DTC4	0	59	20	0	Comparative Epidemiological Features Of Japanese Encephalitis In The Republic Of Korea China Taiwan And Japan	1961	1961	1	267.113	NA	6.93599	93.8286	NA	106.6	NA	NA	2.96724	71.469	7351204
1962	1969	1	Korea	KOR	10	10	0.412698	SSC5	DTC4	0	63	26	0	Comparative Epidemiological Features Of Japanese Encephalitis In The Republic Of Korea China Taiwan And Japan	1962	1962	1	274.86	NA	3.89527	106.149	NA	101.7	NA	NA	2.85932	70.539	7811004
1964	1969	1	Korea	KOR	10	10	0.428571	SSC5	DTC3	0	126	54	0	Comparative Epidemiological Features Of Japanese Encephalitis In The Republic Of Korea China Taiwan And Japan	1964	1964	1	290.111	NA	9.47382	123.603	NA	92	NA	NA	2.61539	68.628	8779189
1965	1969	1	Korea	KOR	10	10	0.232558	SSC5	DTC3	0	43	10	0	Comparative Epidemiological Features Of Japanese Encephalitis In The Republic Of Korea China Taiwan And Japan	1965	1965	1	297.581	NA	7.31843	108.722	NA	87	NA	NA	2.54215	67.649	9286249
1966	1969	1	Korea	KOR	10	10	0.333333	SSC5	DTC3	0	162	54	0	Comparative Epidemiological Features Of Japanese Encephalitis In The Republic Of Korea China Taiwan And Japan	1966	1966	1	305.158	NA	11.994	133.475	NA	81.8	NA	NA	2.51439	66.653	9815880
1961	1969	1	Korea	KOR	11	11	0.354839	SSC5	DTC3	0	31	11	0	Comparative Epidemiological Features Of Japanese Encephalitis In The Republic Of Korea China Taiwan And Japan	1961	1961	1	267.113	NA	6.93599	93.8286	NA	106.6	NA	NA	2.96724	71.469	7351204
1962	1969	1	Korea	KOR	11	11	0.372093	SSC5	DTC3	0	43	16	0	Comparative Epidemiological Features Of Japanese Encephalitis In The Republic Of Korea China Taiwan And Japan	1962	1962	1	274.86	NA	3.89527	106.149	NA	101.7	NA	NA	2.85932	70.539	7811004
1964	1969	1	Korea	KOR	11	11	0.294737	SSC5	DTC3	0	95	28	0	Comparative Epidemiological Features Of Japanese Encephalitis In The Republic Of Korea China Taiwan And Japan	1964	1964	1	290.111	NA	9.47382	123.603	NA	92	NA	NA	2.61539	68.628	8779189
1965	1969	1	Korea	KOR	11	11	0.304348	SSC5	DTC3	0	23	7	0	Comparative Epidemiological Features Of Japanese Encephalitis In The Republic Of Korea China Taiwan And Japan	1965	1965	1	297.581	NA	7.31843	108.722	NA	87	NA	NA	2.54215	67.649	9286249
1966	1969	1	Korea	KOR	11	11	0.30303	SSC5	DTC3	0	99	30	0	Comparative Epidemiological Features Of Japanese Encephalitis In The Republic Of Korea China Taiwan And Japan	1966	1966	1	305.158	NA	11.994	133.475	NA	81.8	NA	NA	2.51439	66.653	9815880
1961	1969	1	Korea	KOR	12	12	0.24	SSC5	DTC4	0	25	6	0	Comparative Epidemiological Features Of Japanese Encephalitis In The Republic Of Korea China Taiwan And Japan	1961	1961	1	267.113	NA	6.93599	93.8286	NA	106.6	NA	NA	2.96724	71.469	7351204
1962	1969	1	Korea	KOR	12	12	0.185185	SSC5	DTC4	0	27	5	0	Comparative Epidemiological Features Of Japanese Encephalitis In The Republic Of Korea China Taiwan And Japan	1962	1962	1	274.86	NA	3.89527	106.149	NA	101.7	NA	NA	2.85932	70.539	7811004
1964	1969	1	Korea	KOR	12	12	0.287356	SSC5	DTC3	0	87	25	0	Comparative Epidemiological Features Of Japanese Encephalitis In The Republic Of Korea China Taiwan And Japan	1964	1964	1	290.111	NA	9.47382	123.603	NA	92	NA	NA	2.61539	68.628	8779189
1965	1969	1	Korea	KOR	12	12	0.5	SSC5	DTC3	0	22	11	0	Comparative Epidemiological Features Of Japanese Encephalitis In The Republic Of Korea China Taiwan And Japan	1965	1965	1	297.581	NA	7.31843	108.722	NA	87	NA	NA	2.54215	67.649	9286249
1966	1969	1	Korea	KOR	12	12	0.289474	SSC5	DTC3	0	76	22	0	Comparative Epidemiological Features Of Japanese Encephalitis In The Republic Of Korea China Taiwan And Japan	1966	1966	1	305.158	NA	11.994	133.475	NA	81.8	NA	NA	2.51439	66.653	9815880
1961	1969	1	Korea	KOR	13	13	0.130435	SSC5	DTC4	0	23	3	0	Comparative Epidemiological Features Of Japanese Encephalitis In The Republic Of Korea China Taiwan And Japan	1961	1961	1	267.113	NA	6.93599	93.8286	NA	106.6	NA	NA	2.96724	71.469	7351204
1962	1969	1	Korea	KOR	13	13	0.25	SSC5	DTC4	0	28	7	0	Comparative Epidemiological Features Of Japanese Encephalitis In The Republic Of Korea China Taiwan And Japan	1962	1962	1	274.86	NA	3.89527	106.149	NA	101.7	NA	NA	2.85932	70.539	7811004
1964	1969	1	Korea	KOR	13	13	0.285714	SSC5	DTC3	0	42	12	0	Comparative Epidemiological Features Of Japanese Encephalitis In The Republic Of Korea China Taiwan And Japan	1964	1964	1	290.111	NA	9.47382	123.603	NA	92	NA	NA	2.61539	68.628	8779189
1966	1969	1	Korea	KOR	13	13	0.173077	SSC5	DTC3	0	52	9	0	Comparative Epidemiological Features Of Japanese Encephalitis In The Republic Of Korea China Taiwan And Japan	1966	1966	1	305.158	NA	11.994	133.475	NA	81.8	NA	NA	2.51439	66.653	9815880
1962	1969	1	Korea	KOR	14	14	0.304348	SSC5	DTC4	0	23	7	0	Comparative Epidemiological Features Of Japanese Encephalitis In The Republic Of Korea China Taiwan And Japan	1962	1962	1	274.86	NA	3.89527	106.149	NA	101.7	NA	NA	2.85932	70.539	7811004
1964	1969	1	Korea	KOR	14	14	0.272727	SSC5	DTC3	0	33	9	0	Comparative Epidemiological Features Of Japanese Encephalitis In The Republic Of Korea China Taiwan And Japan	1964	1964	1	290.111	NA	9.47382	123.603	NA	92	NA	NA	2.61539	68.628	8779189
1966	1969	1	Korea	KOR	14	14	0.26087	SSC5	DTC3	0	46	12	0	Comparative Epidemiological Features Of Japanese Encephalitis In The Republic Of Korea China Taiwan And Japan	1966	1966	1	305.158	NA	11.994	133.475	NA	81.8	NA	NA	2.51439	66.653	9815880
1961	1969	1	Korea	KOR	15	19	0.409091	SSC5	DTC4	0	44	18	0	Comparative Epidemiological Features Of Japanese Encephalitis In The Republic Of Korea China Taiwan And Japan	1961	1961	0	267.113	NA	6.93599	93.8286	NA	106.6	NA	NA	2.96724	71.469	7351204
1962	1969	1	Korea	KOR	15	19	0.414634	SSC5	DTC4	0	41	17	0	Comparative Epidemiological Features Of Japanese Encephalitis In The Republic Of Korea China Taiwan And Japan	1962	1962	0	274.86	NA	3.89527	106.149	NA	101.7	NA	NA	2.85932	70.539	7811004
1964	1969	1	Korea	KOR	15	19	0.337079	SSC5	DTC3	0	89	30	0	Comparative Epidemiological Features Of Japanese Encephalitis In The Republic Of Korea China Taiwan And Japan	1964	1964	0	290.111	NA	9.47382	123.603	NA	92	NA	NA	2.61539	68.628	8779189
1965	1969	1	Korea	KOR	15	19	0.448276	SSC5	DTC3	0	29	13	0	Comparative Epidemiological Features Of Japanese Encephalitis In The Republic Of Korea China Taiwan And Japan	1965	1965	0	297.581	NA	7.31843	108.722	NA	87	NA	NA	2.54215	67.649	9286249
1966	1969	1	Korea	KOR	15	19	0.189873	SSC5	DTC3	0	79	15	0	Comparative Epidemiological Features Of Japanese Encephalitis In The Republic Of Korea China Taiwan And Japan	1966	1966	0	305.158	NA	11.994	133.475	NA	81.8	NA	NA	2.51439	66.653	9815880
1961	1969	1	Korea	KOR	20	24	0.372549	SSC5	DTC3	0	51	19	0	Comparative Epidemiological Features Of Japanese Encephalitis In The Republic Of Korea China Taiwan And Japan	1961	1961	0	267.113	NA	6.93599	93.8286	NA	106.6	NA	NA	2.96724	71.469	7351204
1964	1969	1	Korea	KOR	20	24	0.458333	SSC5	DTC3	0	24	11	0	Comparative Epidemiological Features Of Japanese Encephalitis In The Republic Of Korea China Taiwan And Japan	1964	1964	0	290.111	NA	9.47382	123.603	NA	92	NA	NA	2.61539	68.628	8779189
1966	1969	1	Korea	KOR	20	24	0.214286	SSC5	DTC3	0	28	6	0	Comparative Epidemiological Features Of Japanese Encephalitis In The Republic Of Korea China Taiwan And Japan	1966	1966	0	305.158	NA	11.994	133.475	NA	81.8	NA	NA	2.51439	66.653	9815880
1965	1969	1	Japan	JPN	0	4	0.192982	SSC5	DTC4	0	57	11	0	Comparative Epidemiological Features Of Japanese Encephalitis In The Republic Of Korea China Taiwan And Japan	1965	1965	0	269.656	NA	5.81971	919.777	NA	24.6	NA	NA	1.07469	32.134	67107937
1965	1969	1	Japan	JPN	5	9	0.16	SSC5	DTC4	0	75	12	0	Comparative Epidemiological Features Of Japanese Encephalitis In The Republic Of Korea China Taiwan And Japan	1965	1965	0	269.656	NA	5.81971	919.777	NA	24.6	NA	NA	1.07469	32.134	67107937
1965	1969	1	Japan	JPN	10	14	0.121951	SSC5	DTC4	0	41	5	0	Comparative Epidemiological Features Of Japanese Encephalitis In The Republic Of Korea China Taiwan And Japan	1965	1965	1	269.656	NA	5.81971	919.777	NA	24.6	NA	NA	1.07469	32.134	67107937
1965	1969	1	Japan	JPN	15	19	0.22973	SSC5	DTC4	0	74	17	0	Comparative Epidemiological Features Of Japanese Encephalitis In The Republic Of Korea China Taiwan And Japan	1965	1965	0	269.656	NA	5.81971	919.777	NA	24.6	NA	NA	1.07469	32.134	67107937
1965	1969	1	Japan	JPN	20	29	0.12	SSC5	DTC4	0	100	12	0	Comparative Epidemiological Features Of Japanese Encephalitis In The Republic Of Korea China Taiwan And Japan	1965	1965	0	269.656	NA	5.81971	919.777	NA	24.6	NA	NA	1.07469	32.134	67107937
1965	1969	1	Japan	JPN	30	39	0.222222	SSC5	DTC4	0	63	14	0	Comparative Epidemiological Features Of Japanese Encephalitis In The Republic Of Korea China Taiwan And Japan	1965	1965	0	269.656	NA	5.81971	919.777	NA	24.6	NA	NA	1.07469	32.134	67107937
1965	1969	1	Japan	JPN	40	49	0.340426	SSC5	DTC4	0	47	16	0	Comparative Epidemiological Features Of Japanese Encephalitis In The Republic Of Korea China Taiwan And Japan	1965	1965	0	269.656	NA	5.81971	919.777	NA	24.6	NA	NA	1.07469	32.134	67107937
1965	1969	1	Japan	JPN	50	59	0.447368	SSC5	DTC4	0	76	34	0	Comparative Epidemiological Features Of Japanese Encephalitis In The Republic Of Korea China Taiwan And Japan	1965	1965	0	269.656	NA	5.81971	919.777	NA	24.6	NA	NA	1.07469	32.134	67107937
1965	1969	1	Japan	JPN	60	69	0.473333	SSC5	DTC4	0	150	71	0	Comparative Epidemiological Features Of Japanese Encephalitis In The Republic Of Korea China Taiwan And Japan	1965	1965	0	269.656	NA	5.81971	919.777	NA	24.6	NA	NA	1.07469	32.134	67107937
1965	1969	1	Japan	JPN	70	99	0.540323	SSC5	DTC4	0	124	67	0	Comparative Epidemiological Features Of Japanese Encephalitis In The Republic Of Korea China Taiwan And Japan	1965	1965	0	269.656	NA	5.81971	919.777	NA	24.6	NA	NA	1.07469	32.134	67107937
2016	2018	1	India	IND	0	13	0.211429	SSC4	DTC3	1	175	37	1	Entomological Investigation Of Japanese Encephalitis Outbreak In Malkangiri District Of Odisha State India	2016	2016	1	445.484	81.1111	8.25631	1732.56	NA	40.9	60.6026	16.2648	1.08988	66.818	439498772
2007	2017	1	Nepal	NPL	0	99	0.138009	SSC4	DTC3	0	442	61	0	Spatio-Temporal Epidemiology Of Japanese Encephalitis In Nepal 2007-2015	2007	2007	0	184.043	74.4444	3.41156	391.38	NA	54.7	17.4027	3.21367	1.20456	84.219	4163435
2008	2017	1	Nepal	NPL	0	99	0.115044	SSC4	DTC3	1	339	39	0	Spatio-Temporal Epidemiology Of Japanese Encephalitis In Nepal 2007-2015	2008	2008	0	186.024	67.7778	6.10464	470.456	NA	51.8	19.0926	3.55694	1.0707	83.895	4294652
2009	2017	1	Nepal	NPL	0	99	0.0616438	SSC4	DTC3	1	146	9	0	Spatio-Temporal Epidemiology Of Japanese Encephalitis In Nepal 2007-2015	2009	2009	0	187.538	67.7778	4.53308	478.173	NA	49.2	21.0909	4.30555	0.810307	83.566	4418040
2010	2017	1	Nepal	NPL	0	99	0.00507614	SSC4	DTC3	1	197	1	0	Spatio-Temporal Epidemiology Of Japanese Encephalitis In Nepal 2007-2015	2010	2010	0	188.442	64.4444	4.81641	592.401	NA	46.6	29.9828	5.43543	0.481206	83.232	4529575
2014	2017	1	Nepal	NPL	0	99	0.0442478	SSC4	DTC3	1	226	10	0	Spatio-Temporal Epidemiology Of Japanese Encephalitis In Nepal 2007-2015	2014	2014	0	187.701	65.5556	5.98898	743.413	98.7904	37.9	43.1695	7.43078	-0.040799	81.818	4892217
2015	2017	1	Nepal	NPL	0	99	0.00719424	SSC4	DTC3	1	139	1	0	Spatio-Temporal Epidemiology Of Japanese Encephalitis In Nepal 2007-2015	2015	2015	0	188.455	72.2222	3.32291	792.553	98.0989	36.2	47.8875	7.96594	0.400969	81.443	5013179
2009	2011	3	India	IND	0	15	0.0444444	SSC2	DTC2	1	45	2	0	A Comparison Of Clinical Features Of Japanese Encephalitis Virus Infection In The Adult And Pediatric Age Group With Acute Encephalitis Syndrome	2008	2010	1	409.569	75.5556	7.86189	1101.96	90.6537	61.4	38.3034	9.80958	1.41058	69.413	372465917
2009	2011	3	India	IND	16	99	0.0816327	SSC2	DTC2	1	98	8	0	A Comparison Of Clinical Features Of Japanese Encephalitis Virus Infection In The Adult And Pediatric Age Group With Acute Encephalitis Syndrome	2008	2010	0	409.569	75.5556	7.86189	1101.96	90.6537	61.4	38.3034	9.80958	1.41058	69.413	372465917
2013	2014	1	China	CHN	0	99	0.027027	SSC5	DTC4	1	407	11	1	Molecular Epidemiology Of Japanese Encephalitis Virus In Mosquitoes During An Outbreak In China 2013	2013	2013	0	144.024	70	7.76615	7050.65	NA	12.5	326.042	186.008	0.49371	46.987	719587859
1972	2012	1	China	CHN	0	99	0.187845	SSC1	DTC4	0	4344	816	0	Epidemiological Characteristics Of Japanese Encephalitis In Guizhou Province China 1971-2009	1972	1972	0	91.465	NA	3.81	131.884	NA	100.7	NA	NA	2.45736	82.816	148131235
1990	2012	39	China	CHN	0	99	0.109021	SSC1	DTC4	0	68427	7460	0	Epidemiological Characteristics Of Japanese Encephalitis In Guizhou Province China 1971-2009	1971	2009	0	120.448	NA	3.92025	317.885	96.8755	53.8	NA	NA	1.4673	73.558	300165618
2007	2011	2	Cambodia	KHM	1	15	0.14	SSC2	DTC3	0	50	7	0	Disability From Japanese Encephalitis In Cambodia And Viet Nam	2006	2007	1	77.4981	72.2222	10.2126	631.525	95.8875	55.6	30.9617	6.13838	1.4895	80.587	2655691
2007	2011	3	Vietnam	VNM	2	73	0.0689655	SSC3	DTC3	0	29	2	0	Disability From Japanese Encephalitis In Cambodia And Viet Nam	2006	2008	0	275.485	71.1111	7.1295	906.284	NA	23.9	49.5085	17.4839	0.94339	71.496	24348000
2007	2011	3	Nepal	NPL	1	14	0.0952381	SSC3	DTC3	0	42	4	0	Clinical And Prognostic Features Among Children With Acute Encephalitis Syndrome In Nepal; A Retrospective Study	2006	2008	1	184.043	74.4444	3.41156	391.38	NA	54.7	17.4027	3.21367	1.20456	84.219	4163435
2002	2006	3	Indonesia	IDN	0	11	0.104651	SSC2	DTC3	0	86	9	0	A Hospital-Based Surveillance For Japanese Encephalitis In Bali Indonesia	2001	2003	1	119.983	NA	4.49948	900.178	91.3272	47.6	19.9048	6.60135	1.35735	56.432	94698443
1982	2000	1	Korea	KOR	0	99	0.0334169	SSC5	DTC4	0	1197	40	0	Japanese Encephalitis Immunization In South Korea Past Present And Future	1982	1982	0	407.696	NA	8.33808	1992.53	99.8131	31.1	NA	NA	1.54547	39.939	23619800
2012	2013	1	India	IND	0	12	0.147541	SSC3	DTC3	1	61	9	0	Clinical Profile And Outcome Of Japanese Encephalitis In Children Admitted With Acute Encephalitis Syndrome	2012	2012	1	425.732	75.5556	5.45636	1443.88	91.5716	52	48.9462	13.6998	1.23162	68.366	400417728
2004	2010	1	Vietnam	VNM	0	99	0.16	SSC3	DTC1	0	50	8	0	Viral Etiology Of Encephalitis In Children In Southern Vietnam Results Of A One-Year Prospective Descriptive Study	2004	2004	0	267.884	71.1111	7.53641	546.91	NA	25.6	28.7442	10.2489	0.920597	73.317	22163653
2002	2014	13	Vietnam	VNM	15	99	0.0555556	SSC3	DTC1	0	36	2	0	Viral Aetiology Of Central Nervous System Infections In Adults Admitted To A Tertiary Referral Hospital In Southern Vietnam Over 12 Years	1996	2008	0	262.548	NA	6.32082	430.053	93.5518	27.3	19.6559	7.16935	0.976004	74.489	20800243
2010	2013	1	Korea	KOR	0	99	0.269231	SSC5	DTC4	1	26	7	1	Molecular Detection And Genotyping Of Japanese Encephalitis Virus In Mosquitoes During A 2010 Outbreak In The Republic Of Korea	2010	2010	0	509.816	NA	6.80482	23087.2	98.3818	4.1	1366.38	810.922	0.498225	18.064	40602657
2010	2013	2	Cambodia	KHM	0	15	0.0140845	SSC3	DTC3	1	71	1	0	A Prospective Study Of The Causes Of Febrile Illness Requiring Hospitalization In Children In Cambodia	2009	2010	1	81.0798	73.3333	5.96308	785.502	93.6173	44	54.2916	10.7051	1.53921	79.706	2904520
2005	2013	1	Nepal	NPL	0	99	0.0733057	SSC1	DTC3	0	723	53	0	Short Report Dengue Virus And Japanese Encephalitis Virus Epidemiological Shifts In Nepal A Case Of Opposing Trends	2005	2005	0	179.592	75.5556	3.47918	315.806	NA	61	14.4574	2.75622	1.27106	84.851	3900034
2006	2013	1	Nepal	NPL	0	99	0.142373	SSC1	DTC3	0	295	42	0	Short Report Dengue Virus And Japanese Encephalitis Virus Epidemiological Shifts In Nepal A Case Of Opposing Trends	2006	2006	0	181.84	80	3.36461	346.945	NA	57.7	13.9422	3.33246	1.24374	84.538	4030432
2007	2013	1	Nepal	NPL	0	99	0.167123	SSC1	DTC3	0	365	61	0	Short Report Dengue Virus And Japanese Encephalitis Virus Epidemiological Shifts In Nepal A Case Of Opposing Trends	2007	2007	0	184.043	74.4444	3.41156	391.38	NA	54.7	17.4027	3.21367	1.20456	84.219	4163435
2008	2013	1	Nepal	NPL	0	99	0.126214	SSC1	DTC3	1	309	39	0	Short Report Dengue Virus And Japanese Encephalitis Virus Epidemiological Shifts In Nepal A Case Of Opposing Trends	2008	2008	0	186.024	67.7778	6.10464	470.456	NA	51.8	19.0926	3.55694	1.0707	83.895	4294652
2009	2013	1	Nepal	NPL	0	99	0.0596026	SSC1	DTC3	1	151	9	0	Short Report Dengue Virus And Japanese Encephalitis Virus Epidemiological Shifts In Nepal A Case Of Opposing Trends	2009	2009	0	187.538	67.7778	4.53308	478.173	NA	49.2	21.0909	4.30555	0.810307	83.566	4418040
2010	2013	1	Nepal	NPL	0	99	0.00507614	SSC1	DTC3	1	197	1	0	Short Report Dengue Virus And Japanese Encephalitis Virus Epidemiological Shifts In Nepal A Case Of Opposing Trends	2010	2010	0	188.442	64.4444	4.81641	592.401	NA	46.6	29.9828	5.43543	0.481206	83.232	4529575
2006	2007	1	Nepal	NPL	0	99	0.2	SSC1	DTC3	0	40	8	0	Endemic Japanese Encephalitis In The Kathmandu Valley Nepal	2006	2006	0	181.84	80	3.36461	346.945	NA	57.7	13.9422	3.33246	1.24374	84.538	4030432
2009	2015	1	India	IND	0	99	0.25	SSC5	DTC4	1	76	19	0	Entomological And Serological Investigation Of Japanese Encephalitis In Endemic Area Of Eastern Uttar Pradesh India	2009	2009	0	409.569	75.5556	7.86189	1101.96	90.6537	61.4	38.3034	9.80958	1.41058	69.413	372465917
1991	2012	26	India	IND	15	20	0.338912	SSC4	DTC1	0	239	81	0	Japanese Encephalitis Je Part I Clinical Profile Of 1282 Adult Acute Cases Of Four Epidemics	1978	2003	0	299.77	NA	1.05683	303.056	NA	122.7	NA	NA	2.03973	74.222	229752408
1991	2012	26	India	IND	21	30	0.408867	SSC4	DTC1	0	203	83	0	Japanese Encephalitis Je Part I Clinical Profile Of 1282 Adult Acute Cases Of Four Epidemics	1978	2003	0	299.77	NA	1.05683	303.056	NA	122.7	NA	NA	2.03973	74.222	229752408
1991	2012	26	India	IND	31	40	0.373239	SSC4	DTC1	0	142	53	0	Japanese Encephalitis Je Part I Clinical Profile Of 1282 Adult Acute Cases Of Four Epidemics	1978	2003	0	299.77	NA	1.05683	303.056	NA	122.7	NA	NA	2.03973	74.222	229752408
1991	2012	26	India	IND	41	50	0.494505	SSC4	DTC1	0	91	45	0	Japanese Encephalitis Je Part I Clinical Profile Of 1282 Adult Acute Cases Of Four Epidemics	1978	2003	0	299.77	NA	1.05683	303.056	NA	122.7	NA	NA	2.03973	74.222	229752408
1991	2012	26	India	IND	51	99	0.513158	SSC4	DTC1	0	76	39	0	Japanese Encephalitis Je Part I Clinical Profile Of 1282 Adult Acute Cases Of Four Epidemics	1978	2003	0	299.77	NA	1.05683	303.056	NA	122.7	NA	NA	2.03973	74.222	229752408
1991	2012	26	India	IND	15	20	0.401961	SSC4	DTC1	0	102	41	0	Japanese Encephalitis Je Part I Clinical Profile Of 1282 Adult Acute Cases Of Four Epidemics	1978	2003	0	299.77	NA	1.05683	303.056	NA	122.7	NA	NA	2.03973	74.222	229752408
1991	2012	26	India	IND	21	30	0.448485	SSC4	DTC1	0	165	74	0	Japanese Encephalitis Je Part I Clinical Profile Of 1282 Adult Acute Cases Of Four Epidemics	1978	2003	0	299.77	NA	1.05683	303.056	NA	122.7	NA	NA	2.03973	74.222	229752408
1991	2012	26	India	IND	31	40	0.533981	SSC4	DTC1	0	103	55	0	Japanese Encephalitis Je Part I Clinical Profile Of 1282 Adult Acute Cases Of Four Epidemics	1978	2003	0	299.77	NA	1.05683	303.056	NA	122.7	NA	NA	2.03973	74.222	229752408
1991	2012	26	India	IND	41	50	0.609756	SSC4	DTC1	0	41	25	0	Japanese Encephalitis Je Part I Clinical Profile Of 1282 Adult Acute Cases Of Four Epidemics	1978	2003	0	299.77	NA	1.05683	303.056	NA	122.7	NA	NA	2.03973	74.222	229752408
1991	2012	26	India	IND	51	99	0.405405	SSC4	DTC1	0	37	15	0	Japanese Encephalitis Je Part I Clinical Profile Of 1282 Adult Acute Cases Of Four Epidemics	1978	2003	0	299.77	NA	1.05683	303.056	NA	122.7	NA	NA	2.03973	74.222	229752408
1996	2004	1	India	IND	0	99	0.264025	SSC5	DTC4	0	2246	593	0	Japanese Encephalitis Is Routine Immunization Required?	1996	1996	0	330.408	NA	7.54952	399.95	NA	106.1	NA	NA	1.89522	73.183	263440887
1997	2004	1	India	IND	0	99	0.251192	SSC5	DTC4	0	2516	632	0	Japanese Encephalitis Is Routine Immunization Required?	1997	1997	0	336.642	NA	4.04982	415.494	NA	102.6	NA	NA	1.86917	72.972	270523260
1998	2004	1	India	IND	0	99	0.242584	SSC5	DTC4	0	2090	507	0	Japanese Encephalitis Is Routine Immunization Required?	1998	1998	0	342.892	NA	6.18442	413.299	NA	99	NA	NA	1.83966	72.76	277707327
1999	2004	1	India	IND	0	99	0.198366	SSC5	DTC4	0	3428	680	0	Japanese Encephalitis Is Routine Immunization Required?	1999	1999	0	349.14	NA	8.84576	441.999	NA	95.4	NA	NA	1.80556	72.547	284978106
2000	2004	1	India	IND	0	99	0.214423	SSC5	DTC4	0	2593	556	0	Japanese Encephalitis Is Routine Immunization Required?	2000	2000	0	355.368	NA	3.84099	443.314	79.5075	91.8	18.5024	3.82632	1.76813	72.333	292322757
2001	2004	1	India	IND	0	99	0.258753	SSC5	DTC4	0	1171	303	0	Japanese Encephalitis Is Routine Immunization Required?	2001	2001	0	361.565	NA	4.82397	451.573	79.3759	88.2	19.7977	3.73719	1.72877	72.082	300118524
2002	2004	1	India	IND	0	99	0.19717	SSC5	DTC4	0	3251	641	0	Japanese Encephalitis Is Routine Immunization Required?	2002	2002	0	367.725	NA	3.80398	470.987	78.998	84.6	20.2355	3.67566	1.68956	71.756	308796507
1978	2012	1	India	IND	0	99	0.296407	SSC5	DTC4	0	1002	297	0	Japanese Encephalitis A Review Of The Indian Perspective	1978	1978	0	224.506	NA	5.71253	205.693	NA	178.9	NA	NA	2.28678	77.621	149379782
2005	2012	1	India	IND	0	99	0.247484	SSC5	DTC4	0	6061	1500	0	Japanese Encephalitis A Review Of The Indian Perspective	2005	2005	0	385.986	77.7778	7.92343	714.861	NA	74.5	27.667	5.56847	1.57971	70.765	335503762
2007	2012	1	India	IND	0	99	0.213294	SSC5	DTC4	0	3024	645	0	Japanese Encephalitis A Review Of The Indian Perspective	2007	2007	0	397.96	78.8889	7.66082	1028.33	91.125	67.9	35.8562	7.49355	1.50922	70.094	353850625
2004	2012	1	India	IND	0	99	0.27234	SSC5	DTC4	0	235	64	0	Japanese Encephalitis A Review Of The Indian Perspective	2004	2004	0	379.937	78.8889	7.92294	627.774	NA	77.8	25.0646	4.50722	1.61531	71.097	326495067
2005	2012	1	India	IND	0	99	0.358621	SSC5	DTC4	0	145	52	0	Japanese Encephalitis A Review Of The Indian Perspective	2005	2005	0	385.986	77.7778	7.92343	714.861	NA	74.5	27.667	5.56847	1.57971	70.765	335503762
2006	2012	1	India	IND	0	99	0.303571	SSC5	DTC4	0	392	119	0	Japanese Encephalitis A Review Of The Indian Perspective	2006	2006	0	391.999	80	8.06073	806.753	NA	71.2	29.5623	6.0621	1.5457	70.431	344622641
2007	2012	1	India	IND	0	99	0.313679	SSC5	DTC4	0	424	133	0	Japanese Encephalitis A Review Of The Indian Perspective	2007	2007	0	397.96	78.8889	7.66082	1028.33	91.125	67.9	35.8562	7.49355	1.50922	70.094	353850625
2008	2012	1	India	IND	0	99	0.310345	SSC5	DTC4	1	319	99	0	Japanese Encephalitis A Review Of The Indian Perspective	2008	2008	0	403.832	80	3.0867	998.522	90.8729	64.7	37.8821	8.57172	1.46489	69.754	363154577
2004	2012	1	India	IND	0	99	0.329412	SSC5	DTC4	0	85	28	0	Japanese Encephalitis A Review Of The Indian Perspective	2004	2004	0	379.937	78.8889	7.92294	627.774	NA	77.8	25.0646	4.50722	1.61531	71.097	326495067
2005	2012	1	India	IND	0	99	0.333333	SSC5	DTC4	0	192	64	0	Japanese Encephalitis A Review Of The Indian Perspective	2005	2005	0	385.986	77.7778	7.92343	714.861	NA	74.5	27.667	5.56847	1.57971	70.765	335503762
2006	2012	1	India	IND	0	99	0.142857	SSC5	DTC4	0	21	3	0	Japanese Encephalitis A Review Of The Indian Perspective	2006	2006	0	391.999	80	8.06073	806.753	NA	71.2	29.5623	6.0621	1.5457	70.431	344622641
2007	2012	1	India	IND	0	99	0.488095	SSC5	DTC4	0	336	164	0	Japanese Encephalitis A Review Of The Indian Perspective	2007	2007	0	397.96	78.8889	7.66082	1028.33	91.125	67.9	35.8562	7.49355	1.50922	70.094	353850625
2008	2012	1	India	IND	0	99	0.221675	SSC5	DTC4	1	203	45	0	Japanese Encephalitis A Review Of The Indian Perspective	2008	2008	0	403.832	80	3.0867	998.522	90.8729	64.7	37.8821	8.57172	1.46489	69.754	363154577
2004	2012	1	India	IND	0	99	0.72973	SSC5	DTC4	0	37	27	0	Japanese Encephalitis A Review Of The Indian Perspective	2004	2004	0	379.937	78.8889	7.92294	627.774	NA	77.8	25.0646	4.50722	1.61531	71.097	326495067
2005	2012	1	India	IND	0	99	0.847826	SSC5	DTC4	0	46	39	0	Japanese Encephalitis A Review Of The Indian Perspective	2005	2005	0	385.986	77.7778	7.92343	714.861	NA	74.5	27.667	5.56847	1.57971	70.765	335503762
2007	2012	1	India	IND	0	99	0.5625	SSC5	DTC4	0	32	18	0	Japanese Encephalitis A Review Of The Indian Perspective	2007	2007	0	397.96	78.8889	7.66082	1028.33	91.125	67.9	35.8562	7.49355	1.50922	70.094	353850625
2004	2012	1	India	IND	0	99	0.0331492	SSC5	DTC4	0	181	6	0	Japanese Encephalitis A Review Of The Indian Perspective	2004	2004	0	379.937	78.8889	7.92294	627.774	NA	77.8	25.0646	4.50722	1.61531	71.097	326495067
2005	2012	1	India	IND	0	99	0.0819672	SSC5	DTC4	0	122	10	0	Japanese Encephalitis A Review Of The Indian Perspective	2005	2005	0	385.986	77.7778	7.92343	714.861	NA	74.5	27.667	5.56847	1.57971	70.765	335503762
2006	2012	1	India	IND	0	99	0.0410959	SSC5	DTC4	0	73	3	0	Japanese Encephalitis A Review Of The Indian Perspective	2006	2006	0	391.999	80	8.06073	806.753	NA	71.2	29.5623	6.0621	1.5457	70.431	344622641
2007	2012	1	India	IND	0	99	0.03125	SSC5	DTC4	0	32	1	0	Japanese Encephalitis A Review Of The Indian Perspective	2007	2007	0	397.96	78.8889	7.66082	1028.33	91.125	67.9	35.8562	7.49355	1.50922	70.094	353850625
2004	2012	1	India	IND	0	99	0.102273	SSC5	DTC4	0	88	9	0	Japanese Encephalitis A Review Of The Indian Perspective	2004	2004	0	379.937	78.8889	7.92294	627.774	NA	77.8	25.0646	4.50722	1.61531	71.097	326495067
2005	2012	1	India	IND	0	99	0.215686	SSC5	DTC4	0	51	11	0	Japanese Encephalitis A Review Of The Indian Perspective	2005	2005	0	385.986	77.7778	7.92343	714.861	NA	74.5	27.667	5.56847	1.57971	70.765	335503762
2004	2012	1	India	IND	0	99	0.221359	SSC5	DTC4	0	1030	228	0	Japanese Encephalitis A Review Of The Indian Perspective	2004	2004	0	379.937	78.8889	7.92294	627.774	NA	77.8	25.0646	4.50722	1.61531	71.097	326495067
2005	2012	1	India	IND	0	99	0.247484	SSC5	DTC4	0	6061	1500	0	Japanese Encephalitis A Review Of The Indian Perspective	2005	2005	0	385.986	77.7778	7.92343	714.861	NA	74.5	27.667	5.56847	1.57971	70.765	335503762
2006	2012	1	India	IND	0	99	0.227586	SSC5	DTC4	0	2320	528	0	Japanese Encephalitis A Review Of The Indian Perspective	2006	2006	0	391.999	80	8.06073	806.753	NA	71.2	29.5623	6.0621	1.5457	70.431	344622641
2007	2012	1	India	IND	0	99	0.213294	SSC5	DTC4	0	3024	645	0	Japanese Encephalitis A Review Of The Indian Perspective	2007	2007	0	397.96	78.8889	7.66082	1028.33	91.125	67.9	35.8562	7.49355	1.50922	70.094	353850625
2008	2012	1	India	IND	0	99	0.178287	SSC5	DTC4	1	3012	537	0	Japanese Encephalitis A Review Of The Indian Perspective	2008	2008	0	403.832	80	3.0867	998.522	90.8729	64.7	37.8821	8.57172	1.46489	69.754	363154577
1973	2004	1	India	IND	0	99	0.428571	SSC1	DTC4	0	700	300	0	Japanese Encephalitis In India An Overview	1973	1973	0	200.044	NA	3.29552	143.779	NA	202.9	NA	NA	2.32741	79.347	122837876
1992	2004	1	India	IND	0	99	0.461538	SSC1	DTC4	0	143	66	0	Japanese Encephalitis In India An Overview	1992	1992	0	305.835	NA	5.4824	316.954	NA	119.4	NA	NA	2.00318	74.016	236274335
1993	2004	1	India	IND	0	99	0.397447	SSC1	DTC4	0	1175	467	0	Japanese Encephalitis In India An Overview	1993	1993	0	311.922	NA	4.75078	301.159	NA	116.1	NA	NA	1.97063	73.809	242896345
1994	2004	1	India	IND	0	99	0.503846	SSC1	DTC4	0	260	131	0	Japanese Encephalitis In India An Overview	1994	1994	0	318.043	NA	6.65892	346.103	NA	112.8	NA	NA	1.94324	73.601	249629427
1995	2004	1	India	IND	0	99	0.273834	SSC1	DTC4	0	986	270	0	Japanese Encephalitis In India An Overview	1995	1995	0	324.205	NA	7.57449	373.766	NA	109.5	NA	NA	1.91894	73.393	256470883
1996	2004	1	India	IND	0	99	0.325301	SSC1	DTC4	0	332	108	0	Japanese Encephalitis In India An Overview	1996	1996	0	330.408	NA	7.54952	399.95	NA	106.1	NA	NA	1.89522	73.183	263440887
1997	2004	1	India	IND	0	99	0.251527	SSC1	DTC4	0	982	247	0	Japanese Encephalitis In India An Overview	1997	1997	0	336.642	NA	4.04982	415.494	NA	102.6	NA	NA	1.86917	72.972	270523260
1998	2004	1	India	IND	0	99	0.364326	SSC1	DTC4	0	527	192	0	Japanese Encephalitis In India An Overview	1998	1998	0	342.892	NA	6.18442	413.299	NA	99	NA	NA	1.83966	72.76	277707327
1999	2004	1	India	IND	0	99	0.207254	SSC1	DTC4	0	965	200	0	Japanese Encephalitis In India An Overview	1999	1999	0	349.14	NA	8.84576	441.999	NA	95.4	NA	NA	1.80556	72.547	284978106
2000	2004	1	India	IND	0	99	0.209913	SSC1	DTC4	0	343	72	0	Japanese Encephalitis In India An Overview	2000	2000	0	355.368	NA	3.84099	443.314	79.5075	91.8	18.5024	3.82632	1.76813	72.333	292322757
1992	2004	1	India	IND	0	99	0.359073	SSC1	DTC4	0	259	93	0	Japanese Encephalitis In India An Overview	1992	1992	0	305.835	NA	5.4824	316.954	NA	119.4	NA	NA	2.00318	74.016	236274335
1993	2004	1	India	IND	0	99	0.3125	SSC1	DTC4	0	96	30	0	Japanese Encephalitis In India An Overview	1993	1993	0	311.922	NA	4.75078	301.159	NA	116.1	NA	NA	1.97063	73.809	242896345
1994	2004	1	India	IND	0	99	0.630435	SSC1	DTC4	0	230	145	0	Japanese Encephalitis In India An Overview	1994	1994	0	318.043	NA	6.65892	346.103	NA	112.8	NA	NA	1.94324	73.601	249629427
1996	2004	1	India	IND	0	99	0.453125	SSC1	DTC4	0	64	29	0	Japanese Encephalitis In India An Overview	1996	1996	0	330.408	NA	7.54952	399.95	NA	106.1	NA	NA	1.89522	73.183	263440887
1997	2004	1	India	IND	0	99	0.295455	SSC1	DTC4	0	88	26	0	Japanese Encephalitis In India An Overview	1997	1997	0	336.642	NA	4.04982	415.494	NA	102.6	NA	NA	1.86917	72.972	270523260
1998	2004	1	India	IND	0	99	0.230769	SSC1	DTC4	0	26	6	0	Japanese Encephalitis In India An Overview	1998	1998	0	342.892	NA	6.18442	413.299	NA	99	NA	NA	1.83966	72.76	277707327
2000	2004	1	India	IND	0	99	0.436709	SSC1	DTC4	0	158	69	0	Japanese Encephalitis In India An Overview	2000	2000	0	355.368	NA	3.84099	443.314	79.5075	91.8	18.5024	3.82632	1.76813	72.333	292322757
2001	2004	1	India	IND	0	99	0.46888	SSC1	DTC4	0	241	113	0	Japanese Encephalitis In India An Overview	2001	2001	0	361.565	NA	4.82397	451.573	79.3759	88.2	19.7977	3.73719	1.72877	72.082	300118524
2000	2004	1	India	IND	0	99	0.246753	SSC1	DTC4	0	77	19	0	Japanese Encephalitis In India An Overview	2000	2000	0	355.368	NA	3.84099	443.314	79.5075	91.8	18.5024	3.82632	1.76813	72.333	292322757
2001	2004	1	India	IND	0	99	0.181818	SSC1	DTC4	0	88	16	0	Japanese Encephalitis In India An Overview	2001	2001	0	361.565	NA	4.82397	451.573	79.3759	88.2	19.7977	3.73719	1.72877	72.082	300118524
1992	2004	1	India	IND	0	99	0.292614	SSC1	DTC4	0	352	103	0	Japanese Encephalitis In India An Overview	1992	1992	0	305.835	NA	5.4824	316.954	NA	119.4	NA	NA	2.00318	74.016	236274335
1993	2004	1	India	IND	0	99	0.462264	SSC1	DTC4	0	106	49	0	Japanese Encephalitis In India An Overview	1993	1993	0	311.922	NA	4.75078	301.159	NA	116.1	NA	NA	1.97063	73.809	242896345
1994	2004	1	India	IND	0	99	0.574074	SSC1	DTC4	0	54	31	0	Japanese Encephalitis In India An Overview	1994	1994	0	318.043	NA	6.65892	346.103	NA	112.8	NA	NA	1.94324	73.601	249629427
1992	2004	1	India	IND	0	99	0.186047	SSC1	DTC4	0	43	8	0	Japanese Encephalitis In India An Overview	1992	1992	0	305.835	NA	5.4824	316.954	NA	119.4	NA	NA	2.00318	74.016	236274335
1993	2004	1	India	IND	0	99	0.27027	SSC1	DTC4	0	37	10	0	Japanese Encephalitis In India An Overview	1993	1993	0	311.922	NA	4.75078	301.159	NA	116.1	NA	NA	1.97063	73.809	242896345
1997	2004	1	India	IND	0	99	0.2	SSC1	DTC4	0	40	8	0	Japanese Encephalitis In India An Overview	1997	1997	0	336.642	NA	4.04982	415.494	NA	102.6	NA	NA	1.86917	72.972	270523260
1992	2004	1	India	IND	0	99	0.804878	SSC1	DTC4	0	41	33	0	Japanese Encephalitis In India An Overview	1992	1992	0	305.835	NA	5.4824	316.954	NA	119.4	NA	NA	2.00318	74.016	236274335
1994	2004	1	India	IND	0	99	0.848101	SSC1	DTC4	0	79	67	0	Japanese Encephalitis In India An Overview	1994	1994	0	318.043	NA	6.65892	346.103	NA	112.8	NA	NA	1.94324	73.601	249629427
1995	2004	1	India	IND	0	99	0.7	SSC1	DTC4	0	30	21	0	Japanese Encephalitis In India An Overview	1995	1995	0	324.205	NA	7.57449	373.766	NA	109.5	NA	NA	1.91894	73.393	256470883
1996	2004	1	India	IND	0	99	0.694915	SSC1	DTC4	0	59	41	0	Japanese Encephalitis In India An Overview	1996	1996	0	330.408	NA	7.54952	399.95	NA	106.1	NA	NA	1.89522	73.183	263440887
1999	2004	1	India	IND	0	99	0.46281	SSC1	DTC4	0	121	56	0	Japanese Encephalitis In India An Overview	1999	1999	0	349.14	NA	8.84576	441.999	NA	95.4	NA	NA	1.80556	72.547	284978106
2000	2004	1	India	IND	0	99	0.581081	SSC1	DTC4	0	74	43	0	Japanese Encephalitis In India An Overview	2000	2000	0	355.368	NA	3.84099	443.314	79.5075	91.8	18.5024	3.82632	1.76813	72.333	292322757
2001	2004	1	India	IND	0	99	0.488889	SSC1	DTC4	0	45	22	0	Japanese Encephalitis In India An Overview	2001	2001	0	361.565	NA	4.82397	451.573	79.3759	88.2	19.7977	3.73719	1.72877	72.082	300118524
1992	2004	1	India	IND	0	99	0.258621	SSC1	DTC4	0	58	15	0	Japanese Encephalitis In India An Overview	1992	1992	0	305.835	NA	5.4824	316.954	NA	119.4	NA	NA	2.00318	74.016	236274335
1993	2004	1	India	IND	0	99	0.222222	SSC1	DTC4	0	99	22	0	Japanese Encephalitis In India An Overview	1993	1993	0	311.922	NA	4.75078	301.159	NA	116.1	NA	NA	1.97063	73.809	242896345
1994	2004	1	India	IND	0	99	0.373016	SSC1	DTC4	0	126	47	0	Japanese Encephalitis In India An Overview	1994	1994	0	318.043	NA	6.65892	346.103	NA	112.8	NA	NA	1.94324	73.601	249629427
1995	2004	1	India	IND	0	99	0.312281	SSC1	DTC4	0	285	89	0	Japanese Encephalitis In India An Overview	1995	1995	0	324.205	NA	7.57449	373.766	NA	109.5	NA	NA	1.91894	73.393	256470883
1996	2004	1	India	IND	0	99	0.0994152	SSC1	DTC4	0	171	17	0	Japanese Encephalitis In India An Overview	1996	1996	0	330.408	NA	7.54952	399.95	NA	106.1	NA	NA	1.89522	73.183	263440887
1997	2004	1	India	IND	0	99	0.199541	SSC1	DTC4	0	436	87	0	Japanese Encephalitis In India An Overview	1997	1997	0	336.642	NA	4.04982	415.494	NA	102.6	NA	NA	1.86917	72.972	270523260
1998	2004	1	India	IND	0	99	0.163399	SSC1	DTC4	0	306	50	0	Japanese Encephalitis In India An Overview	1998	1998	0	342.892	NA	6.18442	413.299	NA	99	NA	NA	1.83966	72.76	277707327
1999	2004	1	India	IND	0	99	0.147404	SSC1	DTC4	0	597	88	0	Japanese Encephalitis In India An Overview	1999	1999	0	349.14	NA	8.84576	441.999	NA	95.4	NA	NA	1.80556	72.547	284978106
2000	2004	1	India	IND	0	99	0.10274	SSC1	DTC4	0	438	45	0	Japanese Encephalitis In India An Overview	2000	2000	0	355.368	NA	3.84099	443.314	79.5075	91.8	18.5024	3.82632	1.76813	72.333	292322757
2001	2004	1	India	IND	0	99	0.0821918	SSC1	DTC4	0	73	6	0	Japanese Encephalitis In India An Overview	2001	2001	0	361.565	NA	4.82397	451.573	79.3759	88.2	19.7977	3.73719	1.72877	72.082	300118524
1996	2004	1	India	IND	0	99	0.295238	SSC1	DTC4	0	105	31	0	Japanese Encephalitis In India An Overview	1996	1996	0	330.408	NA	7.54952	399.95	NA	106.1	NA	NA	1.89522	73.183	263440887
1997	2004	1	India	IND	0	99	0.157025	SSC1	DTC4	0	121	19	0	Japanese Encephalitis In India An Overview	1997	1997	0	336.642	NA	4.04982	415.494	NA	102.6	NA	NA	1.86917	72.972	270523260
1998	2004	1	India	IND	0	99	0.23301	SSC1	DTC4	0	103	24	0	Japanese Encephalitis In India An Overview	1998	1998	0	342.892	NA	6.18442	413.299	NA	99	NA	NA	1.83966	72.76	277707327
1999	2004	1	India	IND	0	99	0.0186916	SSC1	DTC4	0	214	4	0	Japanese Encephalitis In India An Overview	1999	1999	0	349.14	NA	8.84576	441.999	NA	95.4	NA	NA	1.80556	72.547	284978106
2000	2004	1	India	IND	0	99	0.0121951	SSC1	DTC4	0	164	2	0	Japanese Encephalitis In India An Overview	2000	2000	0	355.368	NA	3.84099	443.314	79.5075	91.8	18.5024	3.82632	1.76813	72.333	292322757
1997	2004	1	India	IND	0	99	0.0697674	SSC1	DTC4	0	43	3	0	Japanese Encephalitis In India An Overview	1997	1997	0	336.642	NA	4.04982	415.494	NA	102.6	NA	NA	1.86917	72.972	270523260
1995	2004	1	India	IND	0	99	0.231343	SSC1	DTC4	0	268	62	0	Japanese Encephalitis In India An Overview	1995	1995	0	324.205	NA	7.57449	373.766	NA	109.5	NA	NA	1.91894	73.393	256470883
1996	2004	1	India	IND	0	99	0.1	SSC1	DTC4	0	20	2	0	Japanese Encephalitis In India An Overview	1996	1996	0	330.408	NA	7.54952	399.95	NA	106.1	NA	NA	1.89522	73.183	263440887
1998	2004	1	India	IND	0	99	0.0357143	SSC1	DTC4	0	28	1	0	Japanese Encephalitis In India An Overview	1998	1998	0	342.892	NA	6.18442	413.299	NA	99	NA	NA	1.83966	72.76	277707327
1999	2004	1	India	IND	0	99	0.0238095	SSC1	DTC4	0	42	1	0	Japanese Encephalitis In India An Overview	1999	1999	0	349.14	NA	8.84576	441.999	NA	95.4	NA	NA	1.80556	72.547	284978106
1992	2004	1	India	IND	0	99	0.60452	SSC1	DTC4	0	177	107	0	Japanese Encephalitis In India An Overview	1992	1992	0	305.835	NA	5.4824	316.954	NA	119.4	NA	NA	2.00318	74.016	236274335
1993	2004	1	India	IND	0	99	0.633094	SSC1	DTC4	0	278	176	0	Japanese Encephalitis In India An Overview	1993	1993	0	311.922	NA	4.75078	301.159	NA	116.1	NA	NA	1.97063	73.809	242896345
1994	2004	1	India	IND	0	99	0.523013	SSC1	DTC4	0	239	125	0	Japanese Encephalitis In India An Overview	1994	1994	0	318.043	NA	6.65892	346.103	NA	112.8	NA	NA	1.94324	73.601	249629427
1995	2004	1	India	IND	0	99	0.495652	SSC1	DTC4	0	115	57	0	Japanese Encephalitis In India An Overview	1995	1995	0	324.205	NA	7.57449	373.766	NA	109.5	NA	NA	1.91894	73.393	256470883
1996	2004	1	India	IND	0	99	0.477477	SSC1	DTC4	0	111	53	0	Japanese Encephalitis In India An Overview	1996	1996	0	330.408	NA	7.54952	399.95	NA	106.1	NA	NA	1.89522	73.183	263440887
1997	2004	1	India	IND	0	99	0.47191	SSC1	DTC4	0	89	42	0	Japanese Encephalitis In India An Overview	1997	1997	0	336.642	NA	4.04982	415.494	NA	102.6	NA	NA	1.86917	72.972	270523260
1998	2004	1	India	IND	0	99	0.56	SSC1	DTC4	0	25	14	0	Japanese Encephalitis In India An Overview	1998	1998	0	342.892	NA	6.18442	413.299	NA	99	NA	NA	1.83966	72.76	277707327
1992	2004	1	India	IND	0	99	0.288777	SSC1	DTC4	0	793	229	0	Japanese Encephalitis In India An Overview	1992	1992	0	305.835	NA	5.4824	316.954	NA	119.4	NA	NA	2.00318	74.016	236274335
1993	2004	1	India	IND	0	99	0.307692	SSC1	DTC4	0	104	32	0	Japanese Encephalitis In India An Overview	1993	1993	0	311.922	NA	4.75078	301.159	NA	116.1	NA	NA	1.97063	73.809	242896345
1996	2004	1	India	IND	0	99	0.239583	SSC1	DTC4	0	672	161	0	Japanese Encephalitis In India An Overview	1996	1996	0	330.408	NA	7.54952	399.95	NA	106.1	NA	NA	1.89522	73.183	263440887
1997	2004	1	India	IND	0	99	0.216524	SSC1	DTC4	0	351	76	0	Japanese Encephalitis In India An Overview	1997	1997	0	336.642	NA	4.04982	415.494	NA	102.6	NA	NA	1.86917	72.972	270523260
1998	2004	1	India	IND	0	99	0.185538	SSC1	DTC4	0	1051	195	0	Japanese Encephalitis In India An Overview	1998	1998	0	342.892	NA	6.18442	413.299	NA	99	NA	NA	1.83966	72.76	277707327
1999	2004	1	India	IND	0	99	0.20073	SSC1	DTC4	0	1370	275	0	Japanese Encephalitis In India An Overview	1999	1999	0	349.14	NA	8.84576	441.999	NA	95.4	NA	NA	1.80556	72.547	284978106
2000	2004	1	India	IND	0	99	0.216239	SSC1	DTC4	0	1170	253	0	Japanese Encephalitis In India An Overview	2000	2000	0	355.368	NA	3.84099	443.314	79.5075	91.8	18.5024	3.82632	1.76813	72.333	292322757
2001	2004	1	India	IND	0	99	0.2112	SSC1	DTC4	0	625	132	0	Japanese Encephalitis In India An Overview	2001	2001	0	361.565	NA	4.82397	451.573	79.3759	88.2	19.7977	3.73719	1.72877	72.082	300118524
1992	2004	1	India	IND	0	99	0.435754	SSC1	DTC4	0	537	234	0	Japanese Encephalitis In India An Overview	1992	1992	0	305.835	NA	5.4824	316.954	NA	119.4	NA	NA	2.00318	74.016	236274335
1993	2004	1	India	IND	0	99	0.336066	SSC1	DTC4	0	366	123	0	Japanese Encephalitis In India An Overview	1993	1993	0	311.922	NA	4.75078	301.159	NA	116.1	NA	NA	1.97063	73.809	242896345
1994	2004	1	India	IND	0	99	0.397436	SSC1	DTC4	0	234	93	0	Japanese Encephalitis In India An Overview	1994	1994	0	318.043	NA	6.65892	346.103	NA	112.8	NA	NA	1.94324	73.601	249629427
1995	2004	1	India	IND	0	99	0.33834	SSC1	DTC4	0	1265	428	0	Japanese Encephalitis In India An Overview	1995	1995	0	324.205	NA	7.57449	373.766	NA	109.5	NA	NA	1.91894	73.393	256470883
1996	2004	1	India	IND	0	99	0.213881	SSC1	DTC4	0	706	151	0	Japanese Encephalitis In India An Overview	1996	1996	0	330.408	NA	7.54952	399.95	NA	106.1	NA	NA	1.89522	73.183	263440887
1997	2004	1	India	IND	0	99	0.342541	SSC1	DTC4	0	362	124	0	Japanese Encephalitis In India An Overview	1997	1997	0	336.642	NA	4.04982	415.494	NA	102.6	NA	NA	1.86917	72.972	270523260
1998	2004	1	India	IND	0	99	0.25	SSC1	DTC4	0	36	9	0	Japanese Encephalitis In India An Overview	1998	1998	0	342.892	NA	6.18442	413.299	NA	99	NA	NA	1.83966	72.76	277707327
1999	2004	1	India	IND	0	99	0.229508	SSC1	DTC4	0	61	14	0	Japanese Encephalitis In India An Overview	1999	1999	0	349.14	NA	8.84576	441.999	NA	95.4	NA	NA	1.80556	72.547	284978106
2000	2004	1	India	IND	0	99	0.337838	SSC1	DTC4	0	148	50	0	Japanese Encephalitis In India An Overview	2000	2000	0	355.368	NA	3.84099	443.314	79.5075	91.8	18.5024	3.82632	1.76813	72.333	292322757
2001	2004	1	India	IND	0	99	0.14433	SSC1	DTC4	0	97	14	0	Japanese Encephalitis In India An Overview	2001	2001	0	361.565	NA	4.82397	451.573	79.3759	88.2	19.7977	3.73719	1.72877	72.082	300118524
2002	2004	1	India	IND	0	99	0.264023	SSC1	DTC4	0	1765	466	0	Japanese Encephalitis In India An Overview	2002	2002	0	367.725	NA	3.80398	470.987	78.998	84.6	20.2355	3.67566	1.68956	71.756	308796507
2003	2004	1	India	IND	0	99	0.298223	SSC1	DTC4	0	2364	705	0	Japanese Encephalitis In India An Overview	2003	2003	0	373.849	NA	7.86038	546.727	83.5738	81.2	21.9978	4.1172	1.65149	71.428	317584393
1988	1992	1	India	IND	0	15	0.332571	SSC3	DTC1	0	875	291	0	Je Virus Encephalitis 1988 Epidemic At Gorakhpur	1988	1988	1	281.674	NA	9.62778	354.149	NA	133.8	NA	NA	2.14676	74.937	209894838
1983	1985	1	Thailand	THA	1	10	0.326531	SSC3	DTC3	0	49	16	0	Japanese Encephalrtis Immunocytochemical Studiesof Viral Antigen And Inflammatory Cells In Fatal Cases	1983	1983	1	98.2089	NA	5.5842	798.08	NA	52.6	NA	NA	1.84663	72.431	13832449
2005	2008	3	Nepal	NPL	0	99	0.0268657	SSC2	DTC3	0	335	9	0	Laboratory-Based Japanese Encephalitis Surveillance In Nepal And The Implications For A National Immunization Strategy	2004	2006	0	179.592	75.5556	3.47918	315.806	NA	61	14.4574	2.75622	1.27106	84.851	3900034
1965	2008	1	Japan	JPN	0	99	0.265089	SSC1	DTC2	0	845	224	0	Japanese Encephalitis Surveillance And Elimination Effort In Japan From 1982-2004	1965	1965	0	269.656	NA	5.81971	919.777	NA	24.6	NA	NA	1.07469	32.134	67107937
1966	2008	1	Japan	JPN	0	99	0.386872	SSC1	DTC2	0	2011	778	0	Japanese Encephalitis Surveillance And Elimination Effort In Japan From 1982-2004	1966	1966	0	272.13	NA	10.6386	1058.5	NA	22.6	NA	NA	0.913064	31.296	68559722
1967	2008	1	Japan	JPN	0	99	0.263907	SSC1	DTC2	0	773	204	0	Japanese Encephalitis Surveillance And Elimination Effort In Japan From 1982-2004	1967	1967	0	274.68	NA	11.0821	1228.91	NA	21	NA	NA	0.932605	30.484	70019991
1968	2008	1	Japan	JPN	0	99	0.582011	SSC1	DTC2	0	378	220	0	Japanese Encephalitis Surveillance And Elimination Effort In Japan From 1982-2004	1968	1968	0	275.596	NA	12.8825	1450.62	NA	19.6	NA	NA	0.333026	29.684	71062053
1969	2008	1	Japan	JPN	0	99	0.412162	SSC1	DTC2	0	148	61	0	Japanese Encephalitis Surveillance And Elimination Effort In Japan From 1982-2004	1969	1969	0	281.353	NA	12.4779	1669.1	NA	18.5	NA	NA	2.06732	28.898	73357355
1970	2008	1	Japan	JPN	0	99	0.386792	SSC1	DTC2	0	106	41	0	Japanese Encephalitis Surveillance And Elimination Effort In Japan From 1982-2004	1970	1970	0	284.551	NA	0.399051	2037.56	NA	17.5	NA	NA	1.13052	28.123	75000056
1971	2008	1	Japan	JPN	0	99	0.349057	SSC1	DTC2	0	106	37	0	Japanese Encephalitis Surveillance And Elimination Effort In Japan From 1982-2004	1971	1971	0	288.238	NA	4.69899	2272.08	NA	16.5	NA	NA	1.28738	27.334	76805782
1972	2008	1	Japan	JPN	0	99	0.375	SSC1	DTC2	0	24	9	0	Japanese Encephalitis Surveillance And Elimination Effort In Japan From 1982-2004	1972	1972	0	292.384	NA	8.41355	2967.04	NA	15.7	NA	NA	1.40078	26.548	78731730
1973	2008	1	Japan	JPN	0	99	0.371429	SSC1	DTC2	0	70	26	0	Japanese Encephalitis Surveillance And Elimination Effort In Japan From 1982-2004	1973	1973	0	294.815	NA	8.0326	3997.84	NA	14.8	NA	NA	0.827814	25.78	80216234
1975	2008	1	Japan	JPN	0	99	0.153846	SSC1	DTC2	0	26	4	0	Japanese Encephalitis Surveillance And Elimination Effort In Japan From 1982-2004	1975	1975	0	305.43	NA	3.09158	4659.12	NA	13.3	NA	NA	1.6011	24.284	84756490
1978	2008	1	Japan	JPN	0	99	0.252874	SSC1	DTC2	0	87	22	0	Japanese Encephalitis Surveillance And Elimination Effort In Japan From 1982-2004	1978	1978	0	313.586	NA	5.27194	8821.84	NA	11.1	NA	NA	0.904881	23.94	87391419
1979	2008	1	Japan	JPN	0	99	0.305882	SSC1	DTC2	0	85	26	0	Japanese Encephalitis Surveillance And Elimination Effort In Japan From 1982-2004	1979	1979	0	316.239	NA	5.48404	9105.14	NA	10.5	NA	NA	0.842409	23.882	88197927
1980	2008	1	Japan	JPN	0	99	0.375	SSC1	DTC2	0	40	15	0	Japanese Encephalitis Surveillance And Elimination Effort In Japan From 1982-2004	1980	1980	0	318.815	NA	2.81759	9465.38	NA	9.9	NA	NA	0.784008	23.825	88958689
1981	2008	1	Japan	JPN	0	99	0.217391	SSC1	DTC2	0	23	5	0	Japanese Encephalitis Surveillance And Elimination Effort In Japan From 1982-2004	1981	1981	0	321.092	NA	4.20934	10361.3	NA	9.3	NA	NA	0.738817	23.727	89733659
1982	2008	1	Japan	JPN	0	99	0.190476	SSC1	DTC2	0	21	4	0	Japanese Encephalitis Surveillance And Elimination Effort In Japan From 1982-2004	1982	1982	0	323.454	NA	3.31246	9578.11	NA	8.8	NA	NA	0.678537	23.617	90474900
1983	2008	1	Japan	JPN	0	99	0.25	SSC1	DTC2	0	32	8	0	Japanese Encephalitis Surveillance And Elimination Effort In Japan From 1982-2004	1983	1983	0	325.666	NA	3.52304	10425.4	NA	8.3	NA	NA	0.681511	23.507	91224787
1984	2008	1	Japan	JPN	0	99	0.185185	SSC1	DTC2	0	27	5	0	Japanese Encephalitis Surveillance And Elimination Effort In Japan From 1982-2004	1984	1984	0	329.087	NA	4.50199	10984.9	NA	7.9	NA	NA	0.634413	23.397	91937389
1985	2008	1	Japan	JPN	0	99	0.205128	SSC1	DTC2	0	39	8	0	Japanese Encephalitis Surveillance And Elimination Effort In Japan From 1982-2004	1985	1985	0	331.196	NA	5.23338	11584.6	NA	7.5	NA	NA	0.611369	23.288	92632808
1986	2008	1	Japan	JPN	0	99	0.115385	SSC1	DTC2	0	26	3	0	Japanese Encephalitis Surveillance And Elimination Effort In Japan From 1982-2004	1986	1986	0	333.129	NA	3.32653	17111.9	NA	7.1	NA	NA	0.6093	23.165	93348378
1987	2008	1	Japan	JPN	0	99	0.189189	SSC1	DTC2	0	37	7	0	Japanese Encephalitis Surveillance And Elimination Effort In Japan From 1982-2004	1987	1987	0	334.863	NA	4.73067	20745.3	NA	6.8	NA	NA	0.491825	23.038	93963675
1988	2008	1	Japan	JPN	0	99	0.125	SSC1	DTC2	0	32	4	0	Japanese Encephalitis Surveillance And Elimination Effort In Japan From 1982-2004	1988	1988	0	336.295	NA	6.78502	25051.9	NA	6.6	NA	NA	0.426639	22.912	94519909
1989	2008	1	Japan	JPN	0	99	0.148148	SSC1	DTC2	0	27	4	0	Japanese Encephalitis Surveillance And Elimination Effort In Japan From 1982-2004	1989	1989	0	337.674	NA	4.85804	24813.3	NA	6.4	NA	NA	0.409395	22.787	95061557
1990	2008	1	Japan	JPN	0	99	0.148148	SSC1	DTC2	0	54	8	0	Japanese Encephalitis Surveillance And Elimination Effort In Japan From 1982-2004	1990	1990	0	338.829	NA	4.89271	25359.3	NA	6.3	NA	NA	0.341371	22.661	95542280
1993	2008	23	Japan	JPN	0	99	0.160665	SSC1	DTC2	0	361	58	0	Japanese Encephalitis Surveillance And Elimination Effort In Japan From 1982-2004	1982	2004	0	341.569	NA	-0.51792	35765.9	NA	6	NA	NA	0.246819	22.254	96821759
2010	2013	1	China	CHN	0	17	0.091954	SSC3	DTC3	1	87	8	0	Outcome Of Children With Japanese Encephalitis And Predictors Of Outcome In Southwestern China	2010	2010	1	141.936	65.5556	10.6359	4550.45	NA	15.8	186.492	96.8007	0.48296	50.774	658498663
1991	1995	2	India	IND	0	99	0.0909091	SSC1	DTC1	0	44	4	0	Proliferative Response Of Human Peripheral Blood Mononuclear Cells To Japanese Encephalitis Virus	1990	1991	0	299.77	NA	1.05683	303.056	NA	122.7	NA	NA	2.03973	74.222	229752408
2006	2009	3	India	IND	0	99	0.248366	SSC3	DTC3	0	153	38	0	Randomized Controlled Trial Of Oral Ribavirin For Japanese Encephalitis In Children In Uttar Pradesh India	2005	2007	0	391.999	80	8.06073	806.753	NA	71.2	29.5623	6.0621	1.5457	70.431	344622641
2005	2016	1	China	CHN	0	99	0.0300752	SSC1	DTC4	1	5320	160	0	Study Of Surveillance Data For Class B Notifiable Disease In China From 2005-2014	2005	2005	0	138.33	64.4444	11.3946	1753.42	NA	24	71.8644	23.5412	0.588125	57.478	554367818
2006	2016	1	China	CHN	0	99	0.0727991	SSC1	DTC4	1	5316	387	0	Study Of Surveillance Data For Class B Notifiable Disease In China From 2005-2014	2006	2006	0	139.105	57.7778	12.721	2099.23	NA	21.9	81.2282	28.5435	0.558374	56.132	575118254
2007	2016	1	China	CHN	0	99	0.0354077	SSC1	DTC4	1	4660	165	0	Study Of Surveillance Data For Class B Notifiable Disease In China From 2005-2014	2007	2007	0	139.833	61.1111	14.2309	2693.97	NA	20.1	97.0793	37.8863	0.522272	54.801	595670841
2008	2016	1	China	CHN	0	99	0.0417053	SSC1	DTC4	1	3237	135	0	Study Of Surveillance Data For Class B Notifiable Disease In China From 2005-2014	2008	2008	0	140.551	61.1111	9.65068	3468.3	NA	18.5	131.887	58.7194	0.512387	53.461	616481190
2009	2016	1	China	CHN	0	99	0.0403683	SSC1	DTC4	1	4236	171	0	Study Of Surveillance Data For Class B Notifiable Disease In China From 2005-2014	2009	2009	0	141.252	62.2222	9.39873	3832.24	NA	17.1	162.618	80.3303	0.497381	52.12	637407288
2010	2016	1	China	CHN	0	99	0.0346969	SSC1	DTC4	1	2738	95	0	Study Of Surveillance Data For Class B Notifiable Disease In China From 2005-2014	2010	2010	0	141.936	65.5556	10.6359	4550.45	NA	15.8	186.492	96.8007	0.48296	50.774	658498663
2011	2016	1	China	CHN	0	99	0.0386857	SSC1	DTC4	1	1887	73	0	Study Of Surveillance Data For Class B Notifiable Disease In China From 2005-2014	2011	2011	0	142.618	68.8889	9.55083	5618.13	NA	14.6	236.375	126.986	0.47915	49.489	678933504
2012	2016	1	China	CHN	0	99	0.0346432	SSC1	DTC4	1	1934	67	0	Study Of Surveillance Data For Class B Notifiable Disease In China From 2005-2014	2012	2012	0	143.314	70	7.86374	6316.92	NA	13.5	281.677	156.993	0.487231	48.235	699187267
2013	2016	1	China	CHN	0	99	0.0331897	SSC1	DTC4	1	2320	77	0	Study Of Surveillance Data For Class B Notifiable Disease In China From 2005-2014	2013	2013	0	144.024	70	7.76615	7050.65	NA	12.5	326.042	186.008	0.49371	46.987	719587859
2014	2016	1	China	CHN	0	99	0.0344828	SSC1	DTC4	1	1044	36	0	Study Of Surveillance Data For Class B Notifiable Disease In China From 2005-2014	2014	2014	0	144.755	70	7.42576	7678.6	NA	11.6	359.309	209.892	0.506312	45.741	740239259
1987	1990	4	India	IND	0	12	0.369565	SSC3	DTC3	0	92	34	0	Virological Investigations Of Acute Encephalopathy In India	1985	1988	1	275.691	NA	3.96536	340.417	NA	137.8	NA	NA	2.18388	75.177	203469688
1995	2001	9	India	IND	2	57	0.123077	SSC5	DTC3	0	65	8	0	Seizures In Japanese Encephalitis	1991	1999	0	324.205	NA	7.57449	373.766	NA	109.5	NA	NA	1.91894	73.393	256470883
2009	2017	1	India	IND	0	99	0.122807	SSC1	DTC3	1	57	7	0	Status And Trend Of Acute Encephalitis Syndrome And Japanese Encephalitis In Bihar India	2009	2009	0	409.569	75.5556	7.86189	1101.96	90.6537	61.4	38.3034	9.80958	1.41058	69.413	372465917
2010	2017	1	India	IND	0	99	0.254237	SSC1	DTC3	1	59	15	0	Status And Trend Of Acute Encephalitis Syndrome And Japanese Encephalitis In Bihar India	2010	2010	0	415.137	81.1111	8.49758	1357.56	90.9553	58.2	45.1298	11.8268	1.35034	69.07	381763166
2011	2017	1	India	IND	0	99	0.136842	SSC1	DTC3	1	190	26	0	Status And Trend Of Acute Encephalitis Syndrome And Japanese Encephalitis In Bihar India	2011	2011	0	420.521	76.6667	5.24134	1458.1	90.3719	55.1	48.6039	14.0334	1.28858	68.724	391040303
2012	2017	1	India	IND	0	99	0.0487805	SSC1	DTC3	1	41	2	0	Status And Trend Of Acute Encephalitis Syndrome And Japanese Encephalitis In Bihar India	2012	2012	0	425.732	75.5556	5.45636	1443.88	91.5716	52	48.9462	13.6998	1.23162	68.366	400417728
2013	2017	1	India	IND	0	99	0.103448	SSC1	DTC3	1	29	3	0	Status And Trend Of Acute Encephalitis Syndrome And Japanese Encephalitis In Bihar India	2013	2013	0	430.799	73.3333	6.38611	1449.61	92.2573	49.1	56.1184	12.9472	1.18302	67.997	409909187
2014	2017	1	India	IND	0	99	0.15	SSC1	DTC3	1	20	3	0	Status And Trend Of Acute Encephalitis Syndrome And Japanese Encephalitis In Bihar India	2014	2014	0	435.762	81.1111	7.41023	1573.88	NA	46.2	57.0743	13.5061	1.14562	67.616	419568459
2008	2018	1	India	IND	0	99	0.244444	SSC3	DTC3	1	45	11	1	An Outbreak Of Japanese Encephalitis In A Non-Endemic Region Of North-East India	2008	2008	0	403.832	80	3.0867	998.522	90.8729	64.7	37.8821	8.57172	1.46489	69.754	363154577
1993	2002	13	Thailand	THA	0	99	0.223529	SSC3	DTC3	0	85	19	0	Clinical And Immunological Risk Factors For Severe Disease In Japanese Encephalitis	1987	1999	0	114.189	NA	8.25192	2209.36	NA	31.4	NA	NA	0.907036	70.066	17462829
2010	2012	3	India	IND	0	99	0.166667	SSC3	DTC3	1	138	23	0	Clinical And Radiological Spectrum Of Japanese Encephalitis	2009	2011	0	415.137	81.1111	8.49758	1357.56	90.9553	58.2	45.1298	11.8268	1.35034	69.07	381763166
1998	2002	1	India	IND	3	12	0.0869565	SSC3	DTC3	0	23	2	0	Clinical Outcome And Neurological Sequelae In Serologically Confirmed Cases Of Japanese Encephalitis Patients In Assam India	1998	1998	1	342.892	NA	6.18442	413.299	NA	99	NA	NA	1.83966	72.76	277707327
2001	2006	2	Nepal	NPL	0	14	0.0689655	SSC3	DTC3	0	58	4	0	Clinico-Laboratory Profile And Outcome Of Japanese Encephalitis In Nepali Children	2000	2001	1	169.844	NA	4.79989	246.726	NA	76.5	10.5214	1.61233	1.68159	86.053	3395691
2006	2008	2	Indonesia	IDN	0	15	0.158537	SSC2	DTC3	0	82	13	0	Confirmation Of Japanese Encephalitis As An Endemic Human Disease Through Sentinel Surveillance In Indonesia	2005	2006	1	126.585	85.5556	5.50095	1589.8	91.7917	40	46.2024	14.3662	1.32958	53.262	107178769
1991	1996	1	India	IND	3	40	0.363636	SSC1	DTC1	0	33	12	0	Correlation Of Tumor Necrosis Factor Levels In The Serum And Cerebrospinal Fluid With Clinical	1991	1991	0	299.77	NA	1.05683	303.056	NA	122.7	NA	NA	2.03973	74.222	229752408
2005	2006	1	India	IND	0	12	0.337662	SSC4	DTC3	0	77	26	0	Clinical Features In Children Hospitalized During The 2005 Epidemic Of Japanese Encephalitis In Uttar Pradesh India	2005	2005	1	385.986	77.7778	7.92343	714.861	NA	74.5	27.667	5.56847	1.57971	70.765	335503762
1991	1995	2	India	IND	0	57	0.313559	SSC1	DTC1	0	118	37	0	Detection Of Immune Complexes In The Csf Of Japanese Encephalitis Patients Correlation Of Findings With Outcome	1990	1991	0	299.77	NA	1.05683	303.056	NA	122.7	NA	NA	2.03973	74.222	229752408
1984	1992	1	Thailand	THA	0	48	0.254545	SSC3	DTC3	0	55	14	0	Effect Of High-Dose Dexamethasone On The Outcome Of Acute Encephalitis Due To Japanese Encephalitis Virus	1984	1984	0	100.011	NA	5.75243	818.039	NA	50.2	NA	NA	1.81886	72.168	14220724
2012	2014	2	India	IND	0	99	0.298969	SSC3	DTC3	1	194	58	0	An Appraisal Of Clinicopathological Parameters In Japanese Encephalitis And Changing Epidemiological Trends In Upper Assam India	2011	2012	0	425.732	75.5556	5.45636	1443.88	91.5716	52	48.9462	13.6998	1.23162	68.366	400417728
2012	2014	2	India	IND	0	99	0.152344	SSC5	DTC3	1	256	39	0	Epidemiology And Etiology Of Acute Encephalitis Syndrome In North India	2011	2012	0	425.732	75.5556	5.45636	1443.88	91.5716	52	48.9462	13.6998	1.23162	68.366	400417728
2007	2009	3	Cambodia	KHM	0	15	0.0967742	SSC1	DTC3	0	62	6	0	Epidemiology And Burden Of Disease From Japanese Encephalitis In Cambodia Results From Two Years Of Sentinel Surveillance	2006	2008	1	77.4981	72.2222	10.2126	631.525	95.8875	55.6	30.9617	6.13838	1.4895	80.587	2655691
2004	2010	3	Bangladesh	BGD	0	55	0.1	SSC2	DTC2	0	20	2	0	Hospital-Based Surveillance For Japanese Encephalitis At Four Sites In Bangladesh 2003?005	2003	2005	0	1052.37	70	5.23953	475.292	NA	68.6	11.0863	2.70856	1.6152	73.886	35772637
1998	2003	4	Vietnam	VNM	1	15	0.205882	SSC4	DTC3	0	102	21	0	Interferon Alfa-2a In Japanese Encephalitis A Randomised Double-Blind Placebo-Controlled Trial	1996	1999	1	239.994	NA	5.76446	348.324	99.6963	32.8	NA	NA	1.26572	76.629	18256423
2009	2016	11	India	IND	1	78	0.195876	SSC3	DTC3	1	97	19	0	Can We Differentiate Between Herpes Simplex Encephalitis And Japanese Encephalitis?	2004	2014	0	409.569	75.5556	7.86189	1101.96	90.6537	61.4	38.3034	9.80958	1.41058	69.413	372465917
1991	2015	1	China	CHN	0	99	0.0884363	SSC5	DTC4	0	37903	3352	0	Investigation Of The Genotype Iii To Genotype I Shift In Japanese Encephalitis Virus And The Impact On Human Cases	1991	1991	0	122.103	NA	9.26279	333.142	96.8243	53.2	NA	NA	1.36443	72.688	314301034
1992	2015	1	China	CHN	0	99	0.0464723	SSC5	DTC4	0	23670	1100	0	Investigation Of The Genotype Iii To Genotype I Shift In Japanese Encephalitis Virus And The Impact On Human Cases	1992	1992	0	123.609	NA	14.2245	366.461	95.8694	52.3	NA	NA	1.22554	71.8	328521540
1993	2015	1	China	CHN	0	99	0.0424408	SSC5	DTC4	0	20075	852	0	Investigation Of The Genotype Iii To Genotype I Shift In Japanese Encephalitis Virus And The Impact On Human Cases	1993	1993	0	125.038	NA	13.8837	377.39	94.7333	50.9	NA	NA	1.14962	70.897	342961393
1994	2015	1	China	CHN	0	99	0.0404151	SSC5	DTC4	0	16479	666	0	Investigation Of The Genotype Iii To Genotype I Shift In Japanese Encephalitis Virus And The Impact On Human Cases	1994	1994	0	126.459	NA	13.0368	473.492	93.1068	49.2	NA	NA	1.13026	69.976	357836540
1995	2015	1	China	CHN	0	99	0.0404383	SSC5	DTC4	0	17978	727	0	Investigation Of The Genotype Iii To Genotype I Shift In Japanese Encephalitis Virus And The Impact On Human Cases	1995	1995	0	127.84	NA	10.954	609.657	91.301	47.4	NA	NA	1.08651	69.039	373035157
1996	2015	1	China	CHN	0	99	0.034792	SSC5	DTC4	0	14831	516	0	Investigation Of The Genotype Iii To Genotype I Shift In Japanese Encephalitis Virus And The Impact On Human Cases	1996	1996	0	129.187	NA	9.92256	709.414	90.044	45.5	NA	NA	1.04814	68.084	388593258
1997	2015	1	China	CHN	0	99	0.0321602	SSC5	DTC4	0	9888	318	0	Investigation Of The Genotype Iii To Genotype I Shift In Japanese Encephalitis Virus And The Impact On Human Cases	1997	1997	0	130.516	NA	9.23678	781.744	89.3489	43.5	NA	NA	1.02345	67.117	404485562
1998	2015	1	China	CHN	0	99	0.0371157	SSC5	DTC4	0	9888	367	0	Investigation Of The Genotype Iii To Genotype I Shift In Japanese Encephalitis Virus And The Impact On Human Cases	1998	1998	0	131.774	NA	7.84595	828.58	NA	41.4	NA	NA	0.95955	66.133	420606126
1999	2015	1	China	CHN	0	99	0.0357113	SSC5	DTC4	0	11985	428	0	Investigation Of The Genotype Iii To Genotype I Shift In Japanese Encephalitis Virus And The Impact On Human Cases	1999	1999	0	132.92	NA	7.66165	873.287	NA	39.2	NA	NA	0.865851	65.135	436766058
2000	2015	1	China	CHN	0	99	0.0428398	SSC5	DTC4	0	8240	353	0	Investigation Of The Genotype Iii To Genotype I Shift In Japanese Encephalitis Virus And The Impact On Human Cases	2000	2000	0	133.972	NA	8.49009	959.372	NA	36.8	42.1124	9.25432	0.787957	64.123	452999147
2006	2015	1	China	CHN	0	99	0.0453939	SSC5	DTC4	1	5243	238	0	Investigation Of The Genotype Iii To Genotype I Shift In Japanese Encephalitis Virus And The Impact On Human Cases	2006	2006	0	139.105	57.7778	12.721	2099.23	NA	21.9	81.2282	28.5435	0.558374	56.132	575118254
2007	2015	1	China	CHN	0	99	0.0696836	SSC5	DTC4	1	7491	522	0	Investigation Of The Genotype Iii To Genotype I Shift In Japanese Encephalitis Virus And The Impact On Human Cases	2007	2007	0	139.833	61.1111	14.2309	2693.97	NA	20.1	97.0793	37.8863	0.522272	54.801	595670841
2008	2015	1	China	CHN	0	99	0.0554072	SSC5	DTC4	1	4494	249	0	Investigation Of The Genotype Iii To Genotype I Shift In Japanese Encephalitis Virus And The Impact On Human Cases	2008	2008	0	140.551	61.1111	9.65068	3468.3	NA	18.5	131.887	58.7194	0.512387	53.461	616481190
2009	2015	1	China	CHN	0	99	0.0435474	SSC5	DTC4	1	3146	137	0	Investigation Of The Genotype Iii To Genotype I Shift In Japanese Encephalitis Virus And The Impact On Human Cases	2009	2009	0	141.252	62.2222	9.39873	3832.24	NA	17.1	162.618	80.3303	0.497381	52.12	637407288
2010	2015	1	China	CHN	0	99	0.0459827	SSC5	DTC4	1	4045	186	0	Investigation Of The Genotype Iii To Genotype I Shift In Japanese Encephalitis Virus And The Impact On Human Cases	2010	2010	0	141.936	65.5556	10.6359	4550.45	NA	15.8	186.492	96.8007	0.48296	50.774	658498663
2011	2015	1	China	CHN	0	99	0.0341578	SSC5	DTC4	1	2547	87	0	Investigation Of The Genotype Iii To Genotype I Shift In Japanese Encephalitis Virus And The Impact On Human Cases	2011	2011	0	142.618	68.8889	9.55083	5618.13	NA	14.6	236.375	126.986	0.47915	49.489	678933504
1991	2015	1	India	IND	0	99	0.379378	SSC5	DTC4	0	4054	1538	0	Investigation Of The Genotype Iii To Genotype I Shift In Japanese Encephalitis Virus And The Impact On Human Cases	1991	1991	0	299.77	NA	1.05683	303.056	NA	122.7	NA	NA	2.03973	74.222	229752408
1992	2015	1	India	IND	0	99	0.368794	SSC5	DTC4	0	2397	884	0	Investigation Of The Genotype Iii To Genotype I Shift In Japanese Encephalitis Virus And The Impact On Human Cases	1992	1992	0	305.835	NA	5.4824	316.954	NA	119.4	NA	NA	2.00318	74.016	236274335
1993	2015	1	India	IND	0	99	0.407965	SSC5	DTC4	0	2260	922	0	Investigation Of The Genotype Iii To Genotype I Shift In Japanese Encephalitis Virus And The Impact On Human Cases	1993	1993	0	311.922	NA	4.75078	301.159	NA	116.1	NA	NA	1.97063	73.809	242896345
1994	2015	1	India	IND	0	99	0.527663	SSC5	DTC4	0	1211	639	0	Investigation Of The Genotype Iii To Genotype I Shift In Japanese Encephalitis Virus And The Impact On Human Cases	1994	1994	0	318.043	NA	6.65892	346.103	NA	112.8	NA	NA	1.94324	73.601	249629427
1995	2015	1	India	IND	0	99	0.311525	SSC5	DTC4	0	1987	619	0	Investigation Of The Genotype Iii To Genotype I Shift In Japanese Encephalitis Virus And The Impact On Human Cases	1995	1995	0	324.205	NA	7.57449	373.766	NA	109.5	NA	NA	1.91894	73.393	256470883
1997	2015	1	India	IND	0	99	0.254072	SSC5	DTC4	0	2456	624	0	Investigation Of The Genotype Iii To Genotype I Shift In Japanese Encephalitis Virus And The Impact On Human Cases	1997	1997	0	336.642	NA	4.04982	415.494	NA	102.6	NA	NA	1.86917	72.972	270523260
1998	2015	1	India	IND	0	99	0.237128	SSC5	DTC4	0	2117	502	0	Investigation Of The Genotype Iii To Genotype I Shift In Japanese Encephalitis Virus And The Impact On Human Cases	1998	1998	0	342.892	NA	6.18442	413.299	NA	99	NA	NA	1.83966	72.76	277707327
1999	2015	1	India	IND	0	99	0.198294	SSC5	DTC4	0	3399	674	0	Investigation Of The Genotype Iii To Genotype I Shift In Japanese Encephalitis Virus And The Impact On Human Cases	1999	1999	0	349.14	NA	8.84576	441.999	NA	95.4	NA	NA	1.80556	72.547	284978106
2000	2015	1	India	IND	0	99	0.216301	SSC5	DTC4	0	2552	552	0	Investigation Of The Genotype Iii To Genotype I Shift In Japanese Encephalitis Virus And The Impact On Human Cases	2000	2000	0	355.368	NA	3.84099	443.314	79.5075	91.8	18.5024	3.82632	1.76813	72.333	292322757
2001	2015	1	India	IND	0	99	0.235821	SSC5	DTC4	0	2010	474	0	Investigation Of The Genotype Iii To Genotype I Shift In Japanese Encephalitis Virus And The Impact On Human Cases	2001	2001	0	361.565	NA	4.82397	451.573	79.3759	88.2	19.7977	3.73719	1.72877	72.082	300118524
2002	2015	1	India	IND	0	99	0.266432	SSC5	DTC4	0	1704	454	0	Investigation Of The Genotype Iii To Genotype I Shift In Japanese Encephalitis Virus And The Impact On Human Cases	2002	2002	0	367.725	NA	3.80398	470.987	78.998	84.6	20.2355	3.67566	1.68956	71.756	308796507
2003	2015	1	India	IND	0	99	0.273655	SSC5	DTC4	0	2547	697	0	Investigation Of The Genotype Iii To Genotype I Shift In Japanese Encephalitis Virus And The Impact On Human Cases	2003	2003	0	373.849	NA	7.86038	546.727	83.5738	81.2	21.9978	4.1172	1.65149	71.428	317584393
2004	2015	1	India	IND	0	99	0.218616	SSC5	DTC4	0	1633	357	0	Investigation Of The Genotype Iii To Genotype I Shift In Japanese Encephalitis Virus And The Impact On Human Cases	2004	2004	0	379.937	78.8889	7.92294	627.774	NA	77.8	25.0646	4.50722	1.61531	71.097	326495067
2005	2015	1	India	IND	0	99	0.250675	SSC5	DTC4	0	6666	1671	0	Investigation Of The Genotype Iii To Genotype I Shift In Japanese Encephalitis Virus And The Impact On Human Cases	2005	2005	0	385.986	77.7778	7.92343	714.861	NA	74.5	27.667	5.56847	1.57971	70.765	335503762
2006	2015	1	India	IND	0	99	0.234608	SSC5	DTC4	0	2745	644	0	Investigation Of The Genotype Iii To Genotype I Shift In Japanese Encephalitis Virus And The Impact On Human Cases	2006	2006	0	391.999	80	8.06073	806.753	NA	71.2	29.5623	6.0621	1.5457	70.431	344622641
2007	2015	1	India	IND	0	99	0.242231	SSC5	DTC4	0	3926	951	0	Investigation Of The Genotype Iii To Genotype I Shift In Japanese Encephalitis Virus And The Impact On Human Cases	2007	2007	0	397.96	78.8889	7.66082	1028.33	91.125	67.9	35.8562	7.49355	1.50922	70.094	353850625
2008	2015	1	India	IND	0	99	0.178162	SSC5	DTC4	1	3755	669	0	Investigation Of The Genotype Iii To Genotype I Shift In Japanese Encephalitis Virus And The Impact On Human Cases	2008	2008	0	403.832	80	3.0867	998.522	90.8729	64.7	37.8821	8.57172	1.46489	69.754	363154577
2009	2015	1	India	IND	0	99	0.172469	SSC5	DTC4	1	4395	758	0	Investigation Of The Genotype Iii To Genotype I Shift In Japanese Encephalitis Virus And The Impact On Human Cases	2009	2009	0	409.569	75.5556	7.86189	1101.96	90.6537	61.4	38.3034	9.80958	1.41058	69.413	372465917
2010	2015	1	India	IND	0	99	0.132079	SSC5	DTC4	1	5103	674	0	Investigation Of The Genotype Iii To Genotype I Shift In Japanese Encephalitis Virus And The Impact On Human Cases	2010	2010	0	415.137	81.1111	8.49758	1357.56	90.9553	58.2	45.1298	11.8268	1.35034	69.07	381763166
2011	2015	1	India	IND	0	99	0.00941781	SSC5	DTC4	1	8176	77	0	Investigation Of The Genotype Iii To Genotype I Shift In Japanese Encephalitis Virus And The Impact On Human Cases	2011	2011	0	420.521	76.6667	5.24134	1458.1	90.3719	55.1	48.6039	14.0334	1.28858	68.724	391040303
1984	2015	1	Japan	JPN	0	99	0.259259	SSC5	DTC4	0	27	7	0	Investigation Of The Genotype Iii To Genotype I Shift In Japanese Encephalitis Virus And The Impact On Human Cases	1984	1984	0	329.087	NA	4.50199	10984.9	NA	7.9	NA	NA	0.634413	23.397	91937389
1985	2015	1	Japan	JPN	0	99	0.205128	SSC5	DTC4	0	39	8	0	Investigation Of The Genotype Iii To Genotype I Shift In Japanese Encephalitis Virus And The Impact On Human Cases	1985	1985	0	331.196	NA	5.23338	11584.6	NA	7.5	NA	NA	0.611369	23.288	92632808
1986	2015	1	Japan	JPN	0	99	0.115385	SSC5	DTC4	0	26	3	0	Investigation Of The Genotype Iii To Genotype I Shift In Japanese Encephalitis Virus And The Impact On Human Cases	1986	1986	0	333.129	NA	3.32653	17111.9	NA	7.1	NA	NA	0.6093	23.165	93348378
1987	2015	1	Japan	JPN	0	99	0.189189	SSC5	DTC4	0	37	7	0	Investigation Of The Genotype Iii To Genotype I Shift In Japanese Encephalitis Virus And The Impact On Human Cases	1987	1987	0	334.863	NA	4.73067	20745.3	NA	6.8	NA	NA	0.491825	23.038	93963675
1988	2015	1	Japan	JPN	0	99	0.125	SSC5	DTC4	0	32	4	0	Investigation Of The Genotype Iii To Genotype I Shift In Japanese Encephalitis Virus And The Impact On Human Cases	1988	1988	0	336.295	NA	6.78502	25051.9	NA	6.6	NA	NA	0.426639	22.912	94519909
1989	2015	1	Japan	JPN	0	99	0.148148	SSC5	DTC4	0	27	4	0	Investigation Of The Genotype Iii To Genotype I Shift In Japanese Encephalitis Virus And The Impact On Human Cases	1989	1989	0	337.674	NA	4.85804	24813.3	NA	6.4	NA	NA	0.409395	22.787	95061557
1990	2015	1	Japan	JPN	0	99	0.148148	SSC5	DTC4	0	54	8	0	Investigation Of The Genotype Iii To Genotype I Shift In Japanese Encephalitis Virus And The Impact On Human Cases	1990	1990	0	338.829	NA	4.89271	25359.3	NA	6.3	NA	NA	0.341371	22.661	95542280
1983	2015	1	Korea	KOR	0	99	0.108696	SSC5	DTC4	0	138	15	0	Investigation Of The Genotype Iii To Genotype I Shift In Japanese Encephalitis Virus And The Impact On Human Cases	1983	1983	0	413.751	NA	13.3762	2198.93	99.7587	28.8	NA	NA	1.47422	38.307	24621925
2010	2015	1	Korea	KOR	0	99	0.269231	SSC5	DTC4	1	26	7	0	Investigation Of The Genotype Iii To Genotype I Shift In Japanese Encephalitis Virus And The Impact On Human Cases	2010	2010	0	509.816	NA	6.80482	23087.2	98.3818	4.1	1366.38	810.922	0.498225	18.064	40602657
1995	2015	1	Thailand	THA	0	99	0.121818	SSC5	DTC4	0	550	67	0	Investigation Of The Genotype Iii To Genotype I Shift In Japanese Encephalitis Virus And The Impact On Human Cases	1995	1995	0	116.399	NA	8.12032	2846.59	NA	28.3	NA	NA	1.0005	69.724	18004312
1996	2015	1	Thailand	THA	0	99	0.0997921	SSC5	DTC4	0	481	48	0	Investigation Of The Genotype Iii To Genotype I Shift In Japanese Encephalitis Virus And The Impact On Human Cases	1996	1996	0	117.697	NA	5.65194	3043.98	NA	26.9	NA	NA	1.10858	69.551	18309040
1997	2015	1	Thailand	THA	0	99	0.114504	SSC5	DTC4	0	524	60	0	Investigation Of The Genotype Iii To Genotype I Shift In Japanese Encephalitis Virus And The Impact On Human Cases	1997	1997	0	119.099	NA	-2.75358	2468.18	NA	25.5	NA	NA	1.18437	69.378	18632440
1998	2015	1	Thailand	THA	0	99	0.0754039	SSC5	DTC4	0	557	42	0	Investigation Of The Genotype Iii To Genotype I Shift In Japanese Encephalitis Virus And The Impact On Human Cases	1998	1998	0	120.545	NA	-7.63404	1845.83	NA	24.3	NA	NA	1.20644	69.205	18965132
1999	2015	1	Thailand	THA	0	99	0.123426	SSC5	DTC4	0	397	49	0	Investigation Of The Genotype Iii To Genotype I Shift In Japanese Encephalitis Virus And The Impact On Human Cases	1999	1999	0	121.941	NA	4.57231	2033.26	NA	23.1	NA	NA	1.15185	69.031	19293244
2000	2015	1	Thailand	THA	0	99	0.10049	SSC5	DTC4	0	408	41	0	Investigation Of The Genotype Iii To Genotype I Shift In Japanese Encephalitis Virus And The Impact On Human Cases	2000	2000	0	123.222	NA	4.45525	2007.74	NA	22	62.2649	34.363	1.04442	68.614	19758316
2001	2015	1	Thailand	THA	0	99	0.070529	SSC5	DTC4	0	397	28	0	Investigation Of The Genotype Iii To Genotype I Shift In Japanese Encephalitis Virus And The Impact On Human Cases	2001	2001	0	124.37	NA	3.44425	1893.26	NA	20.9	57.2947	31.5205	0.927425	67.452	20680738
2002	2015	1	Thailand	THA	0	99	0.104396	SSC5	DTC4	0	364	38	0	Investigation Of The Genotype Iii To Genotype I Shift In Japanese Encephalitis Virus And The Impact On Human Cases	2002	2002	0	125.407	NA	6.14904	2096.19	NA	19.9	69.9021	43.5246	0.830501	66.266	21613066
2003	2015	1	Thailand	THA	0	99	0.137184	SSC5	DTC4	1	277	38	0	Investigation Of The Genotype Iii To Genotype I Shift In Japanese Encephalitis Virus And The Impact On Human Cases	2003	2003	0	126.348	NA	7.18924	2359.12	NA	19	76.5091	48.2573	0.747606	65.059	22554369
2004	2015	1	Thailand	THA	0	99	0.0303605	SSC5	DTC4	1	527	16	0	Investigation Of The Genotype Iii To Genotype I Shift In Japanese Encephalitis Virus And The Impact On Human Cases	2004	2004	0	127.22	82.2222	6.28934	2660.13	NA	18.1	83.4995	53.5365	0.68769	63.831	23508150
2005	2015	1	Thailand	THA	0	99	0.0397554	SSC5	DTC4	1	327	13	0	Investigation Of The Genotype Iii To Genotype I Shift In Japanese Encephalitis Virus And The Impact On Human Cases	2005	2005	0	128.044	82.2222	4.18764	2894.06	NA	17.2	91.4443	58.2592	0.645482	62.589	24472850
2007	2015	1	Thailand	THA	0	99	0.00534759	SSC5	DTC4	1	374	2	0	Investigation Of The Genotype Iii To Genotype I Shift In Japanese Encephalitis Virus And The Impact On Human Cases	2007	2007	0	129.543	81.1111	5.43515	3973.02	98.4892	15.6	126.85	95.9109	0.55992	60.05	26439736
2008	2015	1	Thailand	THA	0	99	0.00483092	SSC5	DTC4	1	414	2	0	Investigation Of The Genotype Iii To Genotype I Shift In Japanese Encephalitis Virus And The Impact On Human Cases	2008	2008	0	130.226	81.1111	1.7257	4379.66	97.9539	14.9	151.507	114.189	0.525823	58.758	27438708
2009	2015	1	Thailand	THA	0	99	0.00501672	SSC5	DTC4	1	598	3	0	Investigation Of The Genotype Iii To Genotype I Shift In Japanese Encephalitis Virus And The Impact On Human Cases	2009	2009	0	130.883	80	-0.690618	4213.01	98.0825	14.2	152.486	111.511	0.50354	57.457	28447159
1991	2015	1	Vietnam	VNM	0	99	0.0461929	SSC5	DTC4	0	1970	91	0	Investigation Of The Genotype Iii To Genotype I Shift In Japanese Encephalitis Virus And The Impact On Human Cases	1991	1991	0	213.331	NA	5.96084	138.447	NA	48.8	NA	NA	2.10753	79.371	14324149
1992	2015	1	Vietnam	VNM	0	99	0.0471573	SSC5	DTC4	0	2269	107	0	Investigation Of The Genotype Iii To Genotype I Shift In Japanese Encephalitis Virus And The Impact On Human Cases	1992	1992	0	217.775	NA	8.64605	139.2	NA	46.3	NA	NA	2.06182	78.994	14889784
1993	2015	1	Vietnam	VNM	0	99	0.0491291	SSC5	DTC4	0	2239	110	0	Investigation Of The Genotype Iii To Genotype I Shift In Japanese Encephalitis Virus And The Impact On Human Cases	1993	1993	0	222.128	NA	8.07273	182.308	NA	43.7	NA	NA	1.9791	78.613	15462867
1994	2015	1	Vietnam	VNM	0	99	0.0403745	SSC5	DTC4	0	3418	138	0	Investigation Of The Genotype Iii To Genotype I Shift In Japanese Encephalitis Virus And The Impact On Human Cases	1994	1994	0	226.278	NA	8.83898	221.129	NA	41.3	NA	NA	1.85123	78.226	16036816
1995	2015	1	Vietnam	VNM	0	99	0.0477244	SSC5	DTC4	0	3164	151	0	Investigation Of The Genotype Iii To Genotype I Shift In Japanese Encephalitis Virus And The Impact On Human Cases	1995	1995	0	230.147	NA	9.54048	276.813	NA	38.9	NA	NA	1.69529	77.834	16604653
1996	2015	1	Vietnam	VNM	0	99	0.0403976	SSC5	DTC4	0	3119	126	0	Investigation Of The Genotype Iii To Genotype I Shift In Japanese Encephalitis Virus And The Impact On Human Cases	1996	1996	0	233.705	NA	9.34002	324.147	NA	36.7	NA	NA	1.53439	77.437	17163390
1997	2015	1	Vietnam	VNM	0	99	0.0251726	SSC5	DTC4	0	2463	62	0	Investigation Of The Genotype Iii To Genotype I Shift In Japanese Encephalitis Virus And The Impact On Human Cases	1997	1997	0	236.976	NA	8.15208	348.017	NA	34.7	NA	NA	1.38965	77.035	17713643
1998	2015	1	Vietnam	VNM	0	99	0.0348171	SSC5	DTC4	0	2269	79	0	Investigation Of The Genotype Iii To Genotype I Shift In Japanese Encephalitis Virus And The Impact On Human Cases	1998	1998	0	239.994	NA	5.76446	348.324	99.6963	32.8	NA	NA	1.26572	76.629	18256423
1999	2015	1	Vietnam	VNM	0	99	0.0543301	SSC5	DTC4	0	2448	133	0	Investigation Of The Genotype Iii To Genotype I Shift In Japanese Encephalitis Virus And The Impact On Human Cases	1999	1999	0	242.821	NA	4.77359	362.92	98.9174	31.2	NA	NA	1.17106	76.183	18823973
2000	2015	1	Vietnam	VNM	0	99	0.00724638	SSC5	DTC4	0	552	4	0	Investigation Of The Genotype Iii To Genotype I Shift In Japanese Encephalitis Virus And The Impact On Human Cases	2000	2000	0	256.897	NA	6.78732	390.093	97.9308	29.7	18.9167	6.60156	1.10043	75.626	19477364
2004	2015	1	Vietnam	VNM	0	99	0.056701	SSC5	DTC4	0	194	11	0	Investigation Of The Genotype Iii To Genotype I Shift In Japanese Encephalitis Virus And The Impact On Human Cases	2004	2004	0	267.884	71.1111	7.53641	546.91	NA	25.6	28.7442	10.2489	0.920597	73.317	22163653
2010	2015	1	Vietnam	VNM	0	99	0.092437	SSC5	DTC4	0	119	11	0	Investigation Of The Genotype Iii To Genotype I Shift In Japanese Encephalitis Virus And The Impact On Human Cases	2010	2010	0	283.703	64.4444	6.42324	1317.89	98.0148	22.9	78.6356	31.1535	1.00012	69.583	26757120
2006	2012	1	China	CHN	0	99	0.287879	SSC5	DTC3	1	66	19	0	Japanese Encephalitis And Japanese Encephalitis Virus In Mainland China	2006	2006	0	139.105	57.7778	12.721	2099.23	NA	21.9	81.2282	28.5435	0.558374	56.132	575118254
2001	2012	1	China	CHN	0	99	0.0251149	SSC5	DTC4	0	9795	246	0	Japanese Encephalitis And Japanese Encephalitis Virus In Mainland China	2001	2001	0	134.949	NA	8.33573	1053.11	NA	34.2	43.6637	10.0067	0.726381	62.907	471767321
2002	2012	1	China	CHN	0	99	0.0261147	SSC5	DTC4	0	8769	229	0	Japanese Encephalitis And Japanese Encephalitis Virus In Mainland China	2002	2002	0	135.856	NA	9.13363	1148.51	NA	31.5	49.1417	12.475	0.67	61.575	491993700
2003	2012	1	China	CHN	0	99	0.0465649	SSC5	DTC4	0	7860	366	0	Japanese Encephalitis And Japanese Encephalitis Virus In Mainland China	2003	2003	0	136.705	NA	10.038	1288.64	NA	28.8	55.6511	15.7903	0.622861	60.224	512473984
2004	2012	1	China	CHN	0	99	0.0368868	SSC5	DTC4	1	5422	200	0	Japanese Encephalitis And Japanese Encephalitis Virus In Mainland China	2004	2004	0	137.519	64.4444	10.1136	1508.67	NA	26.3	63.262	19.133	0.593933	58.856	533257098
2005	2012	1	China	CHN	0	99	0.0419855	SSC5	DTC4	1	5097	214	0	Japanese Encephalitis And Japanese Encephalitis Virus In Mainland China	2005	2005	0	138.33	64.4444	11.3946	1753.42	NA	24	71.8644	23.5412	0.588125	57.478	554367818
2006	2012	1	China	CHN	0	99	0.0605783	SSC5	DTC4	1	7643	463	0	Japanese Encephalitis And Japanese Encephalitis Virus In Mainland China	2006	2006	0	139.105	57.7778	12.721	2099.23	NA	21.9	81.2282	28.5435	0.558374	56.132	575118254
2007	2012	1	China	CHN	0	99	0.0524249	SSC5	DTC4	1	4330	227	0	Japanese Encephalitis And Japanese Encephalitis Virus In Mainland China	2007	2007	0	139.833	61.1111	14.2309	2693.97	NA	20.1	97.0793	37.8863	0.522272	54.801	595670841
2008	2012	1	China	CHN	0	99	0.0477311	SSC5	DTC4	1	2975	142	0	Japanese Encephalitis And Japanese Encephalitis Virus In Mainland China	2008	2008	0	140.551	61.1111	9.65068	3468.3	NA	18.5	131.887	58.7194	0.512387	53.461	616481190
2009	2012	1	China	CHN	0	99	0.043956	SSC5	DTC4	1	3913	172	0	Japanese Encephalitis And Japanese Encephalitis Virus In Mainland China	2009	2009	0	141.252	62.2222	9.39873	3832.24	NA	17.1	162.618	80.3303	0.497381	52.12	637407288
2010	2012	1	China	CHN	0	99	0.0362062	SSC5	DTC4	1	2541	92	0	Japanese Encephalitis And Japanese Encephalitis Virus In Mainland China	2010	2010	0	141.936	65.5556	10.6359	4550.45	NA	15.8	186.492	96.8007	0.48296	50.774	658498663
2006	2012	10	China	CHN	0	99	0.0402948	SSC5	DTC4	1	58345	2351	0	Japanese Encephalitis And Japanese Encephalitis Virus In Mainland China	2001	2010	0	139.105	57.7778	12.721	2099.23	NA	21.9	81.2282	28.5435	0.558374	56.132	575118254
1985	2005	37	Hong Kong	HKG	0	99	0.111111	SSC5	DTC4	0	45	5	0	Japanese Encephalitis In Hong Kong	1967	2003	0	NA	NA	NA	NA	NA	NA	NA	NA	NA	NA	NA
2004	2010	3	Thailand	THA	0	57	0.0454545	SSC1	DTC1	1	22	1	0	Japanese Encephalitis Virus Remains An Important Cause Of Encephalitis In Thailand	2003	2005	0	127.22	82.2222	6.28934	2660.13	NA	18.1	83.4995	53.5365	0.68769	63.831	23508150
1987	1989	2	India	IND	0	15	0.5	SSC3	DTC1	0	22	11	0	Laboratory Diagnosis Of Japanese Encephalitis Using Monoclonal Antibodies And Correlation Of Findings With The Outcome	1986	1987	1	275.691	NA	3.96536	340.417	NA	137.8	NA	NA	2.18388	75.177	203469688
2008	2015	1	India	IND	0	99	0.210191	SSC1	DTC3	1	157	33	0	Mosquito-Borne Diseases In Assam North-East India Current Status And Key Challenges	2008	2008	0	403.832	80	3.0867	998.522	90.8729	64.7	37.8821	8.57172	1.46489	69.754	363154577
2009	2015	1	India	IND	0	99	0.211009	SSC1	DTC3	1	218	46	0	Mosquito-Borne Diseases In Assam North-East India Current Status And Key Challenges	2009	2009	0	409.569	75.5556	7.86189	1101.96	90.6537	61.4	38.3034	9.80958	1.41058	69.413	372465917
2010	2015	1	India	IND	0	99	0.266234	SSC1	DTC3	1	154	41	0	Mosquito-Borne Diseases In Assam North-East India Current Status And Key Challenges	2010	2010	0	415.137	81.1111	8.49758	1357.56	90.9553	58.2	45.1298	11.8268	1.35034	69.07	381763166
2011	2015	1	India	IND	0	99	0.213884	SSC1	DTC3	1	533	114	0	Mosquito-Borne Diseases In Assam North-East India Current Status And Key Challenges	2011	2011	0	420.521	76.6667	5.24134	1458.1	90.3719	55.1	48.6039	14.0334	1.28858	68.724	391040303
2012	2015	1	India	IND	0	99	0.220165	SSC1	DTC3	1	486	107	0	Mosquito-Borne Diseases In Assam North-East India Current Status And Key Challenges	2012	2012	0	425.732	75.5556	5.45636	1443.88	91.5716	52	48.9462	13.6998	1.23162	68.366	400417728
2013	2015	1	India	IND	0	99	0.270161	SSC1	DTC3	1	496	134	0	Mosquito-Borne Diseases In Assam North-East India Current Status And Key Challenges	2013	2013	0	430.799	73.3333	6.38611	1449.61	92.2573	49.1	56.1184	12.9472	1.18302	67.997	409909187
2006	2009	2	Indonesia	IDN	0	15	0.152778	SSC2	DTC3	0	72	11	0	Outcome And Extent Of Disability Following Japanese Encephalitis In Indonesian Children	2005	2006	1	126.585	85.5556	5.50095	1589.8	91.7917	40	46.2024	14.3662	1.32958	53.262	107178769
1973	2008	1	India	IND	0	99	0.428571	SSC5	DTC4	0	700	300	1	Preventive Strategies For Frequent Outbreaks Of Japanese Encephalitis In Northern India	1973	1973	0	200.044	NA	3.29552	143.779	NA	202.9	NA	NA	2.32741	79.347	122837876
1976	2008	1	India	IND	0	99	0.410423	SSC5	DTC4	0	307	126	1	Preventive Strategies For Frequent Outbreaks Of Japanese Encephalitis In Northern India	1976	1976	0	214.46	NA	1.6631	161.092	NA	189.6	NA	NA	2.30466	78.323	138219074
1999	2008	1	India	IND	0	99	0.203895	SSC5	DTC4	0	873	178	1	Preventive Strategies For Frequent Outbreaks Of Japanese Encephalitis In Northern India	1999	1999	0	349.14	NA	8.84576	441.999	NA	95.4	NA	NA	1.80556	72.547	284978106
1997	2002	4	Vietnam	VNM	0	14	0.119403	SSC3	DTC3	0	134	16	0	Seizures And Raised Intracranial Pressure In Vietnamese Patients With Japanese Encephalitis	1995	1998	1	236.976	NA	8.15208	348.017	NA	34.7	NA	NA	1.38965	77.035	17713643
1996	2012	3	India	IND	0	11	0.265	SSC4	DTC3	0	200	53	0	Japanese Encephalitis In Children In Bellary Karnataka Clinical Profile And Sequelae	1995	1997	1	330.408	NA	7.54952	399.95	NA	106.1	NA	NA	1.89522	73.183	263440887
1978	2012	1	India	IND	0	99	0.313416	SSC5	DTC3	0	3548	1112	0	A Review Of Japanese Encephalitis In Uttar Pradesh India	1978	1978	0	224.506	NA	5.71253	205.693	NA	178.9	NA	NA	2.28678	77.621	149379782
1979	2012	1	India	IND	0	99	0.5	SSC5	DTC3	0	134	67	0	A Review Of Japanese Encephalitis In Uttar Pradesh India	1979	1979	0	229.718	NA	-5.23818	224.001	NA	173.3	NA	NA	2.2949	77.264	155285824
1980	2012	1	India	IND	0	99	0.327273	SSC5	DTC3	0	1595	522	0	A Review Of Japanese Encephalitis In Uttar Pradesh India	1980	1980	0	235.085	NA	6.73582	266.578	NA	167.9	NA	NA	2.30952	76.902	161444128
1981	2012	1	India	IND	0	99	0.491525	SSC5	DTC3	0	59	29	0	A Review Of Japanese Encephalitis In Uttar Pradesh India	1981	1981	0	240.612	NA	6.0062	270.471	NA	162.8	NA	NA	2.32376	76.583	167521704
1982	2012	1	India	IND	0	99	0.312298	SSC5	DTC3	0	618	193	0	A Review Of Japanese Encephalitis In Uttar Pradesh India	1982	1982	0	246.281	NA	3.47573	274.111	NA	158	NA	NA	2.32868	76.353	173152676
1983	2012	1	India	IND	0	99	0.364286	SSC5	DTC3	0	140	51	0	A Review Of Japanese Encephalitis In Uttar Pradesh India	1983	1983	0	252.062	NA	7.28889	291.238	NA	153.6	NA	NA	2.32039	76.121	178956141
1985	2012	1	India	IND	0	99	0.340986	SSC5	DTC3	0	1176	401	0	A Review Of Japanese Encephalitis In Uttar Pradesh India	1985	1985	0	263.811	NA	5.2543	296.435	NA	145.6	NA	NA	2.25985	75.652	190975975
1986	2012	1	India	IND	0	99	0.345609	SSC5	DTC3	0	1765	610	0	A Review Of Japanese Encephalitis In Uttar Pradesh India	1986	1986	0	269.736	NA	4.77656	310.466	NA	141.7	NA	NA	2.22096	75.415	197165614
1987	2012	1	India	IND	0	99	0.426036	SSC5	DTC3	0	169	72	0	A Review Of Japanese Encephalitis In Uttar Pradesh India	1987	1987	0	275.691	NA	3.96536	340.417	NA	137.8	NA	NA	2.18388	75.177	203469688
1988	2012	1	India	IND	0	99	0.313199	SSC5	DTC3	0	4470	1400	0	A Review Of Japanese Encephalitis In Uttar Pradesh India	1988	1988	0	281.674	NA	9.62778	354.149	NA	133.8	NA	NA	2.14676	74.937	209894838
1989	2012	1	India	IND	0	99	0.34229	SSC5	DTC3	0	1563	535	0	A Review Of Japanese Encephalitis In Uttar Pradesh India	1989	1989	0	287.682	NA	5.94734	346.113	NA	130	NA	NA	2.11087	74.695	216442440
1990	2012	1	India	IND	0	99	0.323864	SSC5	DTC3	0	176	57	0	A Review Of Japanese Encephalitis In Uttar Pradesh India	1990	1990	0	293.717	NA	5.53345	367.557	77.1201	126.2	NA	NA	2.07609	74.453	223096279
1991	2012	1	India	IND	0	99	0.341799	SSC5	DTC3	0	1890	646	0	A Review Of Japanese Encephalitis In Uttar Pradesh India	1991	1991	0	299.77	NA	1.05683	303.056	NA	122.7	NA	NA	2.03973	74.222	229752408
1992	2012	1	India	IND	0	99	0.270648	SSC5	DTC3	0	787	213	0	A Review Of Japanese Encephalitis In Uttar Pradesh India	1992	1992	0	305.835	NA	5.4824	316.954	NA	119.4	NA	NA	2.00318	74.016	236274335
1993	2012	1	India	IND	0	99	0.188119	SSC5	DTC3	0	101	19	0	A Review Of Japanese Encephalitis In Uttar Pradesh India	1993	1993	0	311.922	NA	4.75078	301.159	NA	116.1	NA	NA	1.97063	73.809	242896345
1994	2012	1	India	IND	0	99	0.124138	SSC5	DTC3	0	145	18	0	A Review Of Japanese Encephalitis In Uttar Pradesh India	1994	1994	0	318.043	NA	6.65892	346.103	NA	112.8	NA	NA	1.94324	73.601	249629427
1995	2012	1	India	IND	0	99	0.20625	SSC5	DTC3	0	160	33	0	A Review Of Japanese Encephalitis In Uttar Pradesh India	1995	1995	0	324.205	NA	7.57449	373.766	NA	109.5	NA	NA	1.91894	73.393	256470883
1996	2012	1	India	IND	0	99	0.230653	SSC5	DTC3	0	659	152	0	A Review Of Japanese Encephalitis In Uttar Pradesh India	1996	1996	0	330.408	NA	7.54952	399.95	NA	106.1	NA	NA	1.89522	73.183	263440887
1997	2012	1	India	IND	0	99	0.207101	SSC5	DTC3	0	338	70	0	A Review Of Japanese Encephalitis In Uttar Pradesh India	1997	1997	0	336.642	NA	4.04982	415.494	NA	102.6	NA	NA	1.86917	72.972	270523260
1998	2012	1	India	IND	0	99	0.175168	SSC5	DTC3	0	1039	182	0	A Review Of Japanese Encephalitis In Uttar Pradesh India	1998	1998	0	342.892	NA	6.18442	413.299	NA	99	NA	NA	1.83966	72.76	277707327
1999	2012	1	India	IND	0	99	0.19426	SSC5	DTC3	0	1359	264	0	A Review Of Japanese Encephalitis In Uttar Pradesh India	1999	1999	0	349.14	NA	8.84576	441.999	NA	95.4	NA	NA	1.80556	72.547	284978106
2000	2012	1	India	IND	0	99	0.2	SSC5	DTC3	0	1165	233	0	A Review Of Japanese Encephalitis In Uttar Pradesh India	2000	2000	0	355.368	NA	3.84099	443.314	79.5075	91.8	18.5024	3.82632	1.76813	72.333	292322757
2001	2012	1	India	IND	0	99	0.182276	SSC5	DTC3	0	993	181	0	A Review Of Japanese Encephalitis In Uttar Pradesh India	2001	2001	0	361.565	NA	4.82397	451.573	79.3759	88.2	19.7977	3.73719	1.72877	72.082	300118524
2002	2012	1	India	IND	0	99	0.192893	SSC5	DTC3	0	591	114	0	A Review Of Japanese Encephalitis In Uttar Pradesh India	2002	2002	0	367.725	NA	3.80398	470.987	78.998	84.6	20.2355	3.67566	1.68956	71.756	308796507
2003	2012	1	India	IND	0	99	0.202338	SSC5	DTC3	0	1112	225	0	A Review Of Japanese Encephalitis In Uttar Pradesh India	2003	2003	0	373.849	NA	7.86038	546.727	83.5738	81.2	21.9978	4.1172	1.65149	71.428	317584393
2004	2012	1	India	IND	0	99	0.206897	SSC5	DTC3	0	1015	210	0	A Review Of Japanese Encephalitis In Uttar Pradesh India	2004	2004	0	379.937	78.8889	7.92294	627.774	NA	77.8	25.0646	4.50722	1.61531	71.097	326495067
2005	2012	1	India	IND	0	99	0.245742	SSC5	DTC3	0	6047	1486	0	A Review Of Japanese Encephalitis In Uttar Pradesh India	2005	2005	0	385.986	77.7778	7.92343	714.861	NA	74.5	27.667	5.56847	1.57971	70.765	335503762
2006	2012	1	India	IND	0	99	0.223958	SSC5	DTC3	0	2304	516	0	A Review Of Japanese Encephalitis In Uttar Pradesh India	2006	2006	0	391.999	80	8.06073	806.753	NA	71.2	29.5623	6.0621	1.5457	70.431	344622641
2007	2012	1	India	IND	0	99	0.208652	SSC5	DTC3	0	3005	627	0	A Review Of Japanese Encephalitis In Uttar Pradesh India	2007	2007	0	397.96	78.8889	7.66082	1028.33	91.125	67.9	35.8562	7.49355	1.50922	70.094	353850625
2008	2012	1	India	IND	0	99	0.176844	SSC5	DTC3	1	2997	530	0	A Review Of Japanese Encephalitis In Uttar Pradesh India	2008	2008	0	403.832	80	3.0867	998.522	90.8729	64.7	37.8821	8.57172	1.46489	69.754	363154577
2009	2012	1	India	IND	0	99	0.173345	SSC5	DTC3	1	3444	597	0	A Review Of Japanese Encephalitis In Uttar Pradesh India	2009	2009	0	409.569	75.5556	7.86189	1101.96	90.6537	61.4	38.3034	9.80958	1.41058	69.413	372465917
1991	1996	1	China	CHN	0	99	0.0428571	SSC5	DTC4	0	70	3	0	Prognostic Factors Of Early Sequelae And Fatal Outcome Of Japanese Encephalitis	1991	1991	0	122.103	NA	9.26279	333.142	96.8243	53.2	NA	NA	1.36443	72.688	314301034
2015	2016	1	India	IND	0	14	0.1	SSC4	DTC3	1	20	2	1	Japanese Encephalitis Outbreak Among Children In Mayurbhanj Odisha-India 2015	2015	2015	1	440.655	77.7778	7.99625	1605.61	NA	43.5	58.9169	15.1064	1.11663	67.223	429428653
1989	1991	1	India	IND	6	99	0.365854	SSC5	DTC4	0	41	15	1	Investigation Of An Outbreak Of Japanese Encephalitis In Rourkela City Orissa During 1989	1989	1989	0	287.682	NA	5.94734	346.113	NA	130	NA	NA	2.11087	74.695	216442440
1997	1997	1	Nepal	NPL	0	99	0.126844	SSC3	DTC4	0	339	43	0	Scourge Of Japanese Encephalitis In Southwestern Nepal	1997	1997	0	157.935	NA	5.04861	217.788	NA	96.1	NA	NA	2.21351	88.166	2672682
2010	2012	1	Korea	KOR	0	99	0.230769	SSC1	DTC2	1	26	6	0	Epidemiology Of Japanese Encephalitis In South Korea 2007?010	2010	2010	0	509.816	NA	6.80482	23087.2	98.3818	4.1	1366.38	810.922	0.498225	18.064	40602657
1982	1986	1	Korea	KOR	15	24	0.277778	SSC2	DTC3	0	36	10	0	A Clinical Study Of Adult Japanese Encephalitis In The Chonnam District Korea During Summer Of 1982	1982	1982	0	407.696	NA	8.33808	1992.53	99.8131	31.1	NA	NA	1.54547	39.939	23619800
1982	1986	1	Korea	KOR	15	24	0.333333	SSC2	DTC3	0	60	20	0	A Clinical Study Of Adult Japanese Encephalitis In The Chonnam District Korea During Summer Of 1982	1982	1982	0	407.696	NA	8.33808	1992.53	99.8131	31.1	NA	NA	1.54547	39.939	23619800
1996	2009	1	China	CHN	0	99	0.0367676	SSC1	DTC4	0	10308	379	0	Japanese Encephalitis In Mainland China	1996	1996	0	129.187	NA	9.92256	709.414	90.044	45.5	NA	NA	1.04814	68.084	388593258
1997	2009	1	China	CHN	0	99	0.0367793	SSC1	DTC4	0	10060	370	0	Japanese Encephalitis In Mainland China	1997	1997	0	130.516	NA	9.23678	781.744	89.3489	43.5	NA	NA	1.02345	67.117	404485562
1998	2009	1	China	CHN	0	99	0.0408327	SSC1	DTC4	0	12490	510	0	Japanese Encephalitis In Mainland China	1998	1998	0	131.774	NA	7.84595	828.58	NA	41.4	NA	NA	0.95955	66.133	420606126
1999	2009	1	China	CHN	0	99	0.0406732	SSC1	DTC4	0	8556	348	0	Japanese Encephalitis In Mainland China	1999	1999	0	132.92	NA	7.66165	873.287	NA	39.2	NA	NA	0.865851	65.135	436766058
2000	2009	1	China	CHN	0	99	0.0318363	SSC1	DTC4	0	11779	375	0	Japanese Encephalitis In Mainland China	2000	2000	0	133.972	NA	8.49009	959.372	NA	36.8	42.1124	9.25432	0.787957	64.123	452999147
2001	2009	1	China	CHN	0	99	0.0251149	SSC1	DTC4	0	9795	246	0	Japanese Encephalitis In Mainland China	2001	2001	0	134.949	NA	8.33573	1053.11	NA	34.2	43.6637	10.0067	0.726381	62.907	471767321
2002	2009	1	China	CHN	0	99	0.0261147	SSC1	DTC4	0	8769	229	0	Japanese Encephalitis In Mainland China	2002	2002	0	135.856	NA	9.13363	1148.51	NA	31.5	49.1417	12.475	0.67	61.575	491993700
2003	2009	1	China	CHN	0	99	0.0465649	SSC1	DTC4	0	7860	366	0	Japanese Encephalitis In Mainland China	2003	2003	0	136.705	NA	10.038	1288.64	NA	28.8	55.6511	15.7903	0.622861	60.224	512473984
2004	2009	1	China	CHN	0	99	0.0368868	SSC1	DTC4	1	5422	200	0	Japanese Encephalitis In Mainland China	2004	2004	0	137.519	64.4444	10.1136	1508.67	NA	26.3	63.262	19.133	0.593933	58.856	533257098
2005	2009	1	China	CHN	0	99	0.0419855	SSC1	DTC4	1	5097	214	0	Japanese Encephalitis In Mainland China	2005	2005	0	138.33	64.4444	11.3946	1753.42	NA	24	71.8644	23.5412	0.588125	57.478	554367818
2007	2010	3	China	CHN	0	99	0.0328638	SSC4	DTC3	1	213	7	0	Japanese Encephalitis Disease Burden And Clinical Features Of Japanese Encephalitis In Four Cities In The People抯 Republic Of China	2006	2008	0	139.833	61.1111	14.2309	2693.97	NA	20.1	97.0793	37.8863	0.522272	54.801	595670841
2001	2007	2	Nepal	NPL	0	99	0.0833333	SSC3	DTC3	0	48	4	0	Study Of Japanese Encephalitis And Other Viral Encephalitis In Nepali Children	2000	2001	0	169.844	NA	4.79989	246.726	NA	76.5	10.5214	1.61233	1.68159	86.053	3395691
1984	2007	22	China	CHN	0	14	0.0823529	SSC2	DTC3	0	85	7	0	Long-Term Disability From Acute Childhood Japanese Encephalitis In Shanghai China	1973	1994	1	110.012	NA	15.1915	250.714	NA	54.6	NA	NA	1.31207	77.797	230206255
2003	2010	10	Vietnam	VNM	0	99	0.121212	SSC1	DTC3	0	33	4	0	Surveillance For Japanese Encephalitis In Vietnam 1998?007	1998	2007	0	265.429	NA	6.89906	480.58	NA	26.4	22.3712	7.3638	0.936613	73.908	21474148
2005	2006	1	India	IND	0	99	0.234269	SSC5	DTC4	0	5737	1344	1	Japanese Encephalitis Outbreak India 2005	2005	2005	0	385.986	77.7778	7.92343	714.861	NA	74.5	27.667	5.56847	1.57971	70.765	335503762
1974	1977	1	Myanmar	MMR	0	99	0.761905	SSC5	DTC4	0	42	32	1	Recent Outbreaks Of Japanese Encephalitis In Burma	1974	1974	0	45.7791	NA	5.34238	NA	58.7754	160.1	NA	NA	2.30007	76.087	7154402
1999	2001	1	Nepal	NPL	0	99	0.148427	SSC1	DTC4	0	2924	434	0	Efficacy Of Single-Dose Sa 14-14-2 Vaccine Against Japanese Encephalitis A Case Control Study	1999	1999	0	164.405	NA	4.41257	214.107	65.8644	85.8	NA	NA	1.94166	87.143	3022676
1998	2004	1	Nepal	NPL	0	99	0.128338	SSC2	DTC4	0	1161	149	0	Status And Trend Of Japanese Encephalitis Epidemics In Nepal A Five-Year Retrospective Review	1998	1998	0	161.244	NA	3.01639	210.611	NA	90.8	NA	NA	2.07317	87.664	2844420
1999	2004	1	Nepal	NPL	0	99	0.148427	SSC2	DTC4	0	2924	434	0	Status And Trend Of Japanese Encephalitis Epidemics In Nepal A Five-Year Retrospective Review	1999	1999	0	164.405	NA	4.41257	214.107	65.8644	85.8	NA	NA	1.94166	87.143	3022676
2000	2004	1	Nepal	NPL	0	99	0.0977444	SSC2	DTC4	0	1729	169	0	Status And Trend Of Japanese Encephalitis Epidemics In Nepal A Five-Year Retrospective Review	2000	2000	0	167.012	NA	6.2	229.49	72.1105	81	8.55345	1.32667	1.81727	86.603	3207391
2001	2004	1	Nepal	NPL	0	99	0.145657	SSC2	DTC4	0	1888	275	0	Status And Trend Of Japanese Encephalitis Epidemics In Nepal A Five-Year Retrospective Review	2001	2001	0	169.844	NA	4.79989	246.726	NA	76.5	10.5214	1.61233	1.68159	86.053	3395691
2002	2004	1	Nepal	NPL	0	99	0.199525	SSC2	DTC4	0	842	168	0	Status And Trend Of Japanese Encephalitis Epidemics In Nepal A Five-Year Retrospective Review	2002	2002	0	172.484	NA	0.120143	244.721	NA	72.2	10.7195	2.15752	1.54272	85.76	3520929
2003	2004	1	Nepal	NPL	0	99	0.209091	SSC2	DTC4	0	330	69	0	Status And Trend Of Japanese Encephalitis Epidemics In Nepal A Five-Year Retrospective Review	2003	2003	0	174.962	NA	3.94504	252.402	79.868	68.2	11.3372	1.94115	1.42652	85.462	3646257
2004	2005	1	India	IND	0	99	0.226087	SSC4	DTC4	0	115	26	1	Epidemiological Profle Of Japanese Encephalitis Outbreak In Gorakhpur Up In 2004	2004	2004	0	379.937	78.8889	7.92294	627.774	NA	77.8	25.0646	4.50722	1.61531	71.097	326495067
1986	1991	1	India	IND	0	99	0.25	SSC3	DTC4	0	52	13	0	Project Study On Japanese Encephalitis Vaccination At Gogamukh Assam Indian Pediatrics	1986	1986	0	269.736	NA	4.77656	310.466	NA	141.7	NA	NA	2.22096	75.415	197165614
1987	1991	1	India	IND	0	99	0.52381	SSC3	DTC4	0	21	11	0	Project Study On Japanese Encephalitis Vaccination At Gogamukh Assam Indian Pediatrics	1987	1987	0	275.691	NA	3.96536	340.417	NA	137.8	NA	NA	2.18388	75.177	203469688
1988	1991	1	India	IND	0	99	0.384615	SSC3	DTC4	0	26	10	0	Project Study On Japanese Encephalitis Vaccination At Gogamukh Assam Indian Pediatrics	1988	1988	0	281.674	NA	9.62778	354.149	NA	133.8	NA	NA	2.14676	74.937	209894838
2010	2013	5	India	IND	0	99	0.181818	SSC3	DTC3	1	66	12	0	Surveillance Of Acute Encephalitis Syndromein Lakhimpur District Of Assam January 2008-October 2012	2008	2012	0	415.137	81.1111	8.49758	1357.56	90.9553	58.2	45.1298	11.8268	1.35034	69.07	381763166
2009	2020	16	India	IND	0	99	0.370839	SSC1	DTC3	0	2764	1025	0	Japanese Encephalitis and Associated Environmental Risk Factors in Eastern Uttar Pradesh A time series analysis from 2001 to 2016	2001	2016	0	409.569	75.5556	7.86189	1101.96	90.6537	61.4	38.3034	9.80958	1.41058	69.413	372465917

## Sheet: cleaned_data
Year	Study_Length	CFR	Vaccination	Cases	Outbreak	Youth	Population_density	GDP_growth_annual_percent	GDP_per_capita	Mortality_rate_under_5	Population_growth	Rural_population_percent	Urban_population	SSC2	SSC3	SSC4	SSC5	DTC1	DTC2	DTC4	Bangladesh	Cambodia	Hong Kong	India	Indonesia	Japan	Korea	Malaysia	Myanmar	Nepal	Thailand	Vietnam
1997	1	0.13174	0	1632	0	0	157.935	5.04861	217.788	96.1	2.21351	88.166	2.67268	0	1	0	0	0	0	1	0	0	0	0	0	0	0	0	0	1	0	0
2013	3	0.149425	1	696	0	0	430.799	6.38611	1449.61	49.1	1.18302	67.997	409.909	1	0	0	0	0	0	0	0	0	0	1	0	0	0	0	0	0	0	0
2002	7	0.0847458	0	118	0	0	73.6825	5.39099	4165.73	8.9	2.08396	36.144	15.4585	1	0	0	0	0	0	0	0	0	0	0	0	0	0	1	0	0	0	0
1961	1	0.242424	0	33	0	1	267.113	6.93599	93.8286	106.6	2.96724	71.469	7.3512	0	0	0	1	0	0	1	0	0	0	0	0	0	1	0	0	0	0	0
1964	1	0.34	0	50	0	1	290.111	9.47382	123.603	92	2.61539	68.628	8.77919	0	0	0	1	0	0	0	0	0	0	0	0	0	1	0	0	0	0	0
1966	1	0.225	0	80	0	1	305.158	11.994	133.475	81.8	2.51439	66.653	9.81588	0	0	0	1	0	0	0	0	0	0	0	0	0	1	0	0	0	0	0
1961	1	0.372881	0	59	0	0	267.113	6.93599	93.8286	106.6	2.96724	71.469	7.3512	0	0	0	1	0	0	1	0	0	0	0	0	0	1	0	0	0	0	0
1962	1	0.323529	0	34	0	0	274.86	3.89527	106.149	101.7	2.85932	70.539	7.811	0	0	0	1	0	0	1	0	0	0	0	0	0	1	0	0	0	0	0
1964	1	0.308411	0	107	0	0	290.111	9.47382	123.603	92	2.61539	68.628	8.77919	0	0	0	1	0	0	0	0	0	0	0	0	0	1	0	0	0	0	0
1965	1	0.333333	0	27	0	0	297.581	7.31843	108.722	87	2.54215	67.649	9.28625	0	0	0	1	0	0	0	0	0	0	0	0	0	1	0	0	0	0	0
1966	1	0.253731	0	134	0	0	305.158	11.994	133.475	81.8	2.51439	66.653	9.81588	0	0	0	1	0	0	0	0	0	0	0	0	0	1	0	0	0	0	0
1961	1	0.345455	0	110	0	0	267.113	6.93599	93.8286	106.6	2.96724	71.469	7.3512	0	0	0	1	0	0	1	0	0	0	0	0	0	1	0	0	0	0	0
1962	1	0.333333	0	84	0	0	274.86	3.89527	106.149	101.7	2.85932	70.539	7.811	0	0	0	1	0	0	1	0	0	0	0	0	0	1	0	0	0	0	0
1964	1	0.328704	0	216	0	0	290.111	9.47382	123.603	92	2.61539	68.628	8.77919	0	0	0	1	0	0	0	0	0	0	0	0	0	1	0	0	0	0	0
1965	1	0.394737	0	38	0	0	297.581	7.31843	108.722	87	2.54215	67.649	9.28625	0	0	0	1	0	0	0	0	0	0	0	0	0	1	0	0	0	0	0
1966	1	0.231047	0	277	0	0	305.158	11.994	133.475	81.8	2.51439	66.653	9.81588	0	0	0	1	0	0	0	0	0	0	0	0	0	1	0	0	0	0	0
1961	1	0.325843	0	89	0	0	267.113	6.93599	93.8286	106.6	2.96724	71.469	7.3512	0	0	0	1	0	0	0	0	0	0	0	0	0	1	0	0	0	0	0
1962	1	0.314815	0	108	0	0	274.86	3.89527	106.149	101.7	2.85932	70.539	7.811	0	0	0	1	0	0	0	0	0	0	0	0	0	1	0	0	0	0	0
1964	1	0.299169	0	361	0	0	290.111	9.47382	123.603	92	2.61539	68.628	8.77919	0	0	0	1	0	0	0	0	0	0	0	0	0	1	0	0	0	0	0
1965	1	0.409091	0	88	0	0	297.581	7.31843	108.722	87	2.54215	67.649	9.28625	0	0	0	1	0	0	0	0	0	0	0	0	0	1	0	0	0	0	0
1966	1	0.257081	0	459	0	0	305.158	11.994	133.475	81.8	2.51439	66.653	9.81588	0	0	0	1	0	0	0	0	0	0	0	0	0	1	0	0	0	0	0
1961	1	0.433628	0	113	0	0	267.113	6.93599	93.8286	106.6	2.96724	71.469	7.3512	0	0	0	1	0	0	1	0	0	0	0	0	0	1	0	0	0	0	0
1962	1	0.32	0	125	0	0	274.86	3.89527	106.149	101.7	2.85932	70.539	7.811	0	0	0	1	0	0	1	0	0	0	0	0	0	1	0	0	0	0	0
1964	1	0.314655	0	464	0	0	290.111	9.47382	123.603	92	2.61539	68.628	8.77919	0	0	0	1	0	0	0	0	0	0	0	0	0	1	0	0	0	0	0
1965	1	0.36036	0	111	0	0	297.581	7.31843	108.722	87	2.54215	67.649	9.28625	0	0	0	1	0	0	0	0	0	0	0	0	0	1	0	0	0	0	0
1966	1	0.270955	0	513	0	0	305.158	11.994	133.475	81.8	2.51439	66.653	9.81588	0	0	0	1	0	0	0	0	0	0	0	0	0	1	0	0	0	0	0
1961	1	0.347107	0	121	0	0	267.113	6.93599	93.8286	106.6	2.96724	71.469	7.3512	0	0	0	1	0	0	1	0	0	0	0	0	0	1	0	0	0	0	0
1962	1	0.347107	0	121	0	0	274.86	3.89527	106.149	101.7	2.85932	70.539	7.811	0	0	0	1	0	0	1	0	0	0	0	0	0	1	0	0	0	0	0
1964	1	0.321513	0	423	0	0	290.111	9.47382	123.603	92	2.61539	68.628	8.77919	0	0	0	1	0	0	0	0	0	0	0	0	0	1	0	0	0	0	0
1965	1	0.419753	0	81	0	0	297.581	7.31843	108.722	87	2.54215	67.649	9.28625	0	0	0	1	0	0	0	0	0	0	0	0	0	1	0	0	0	0	0
1966	1	0.299632	0	544	0	0	305.158	11.994	133.475	81.8	2.51439	66.653	9.81588	0	0	0	1	0	0	0	0	0	0	0	0	0	1	0	0	0	0	0
1961	1	0.37963	0	108	0	0	267.113	6.93599	93.8286	106.6	2.96724	71.469	7.3512	0	0	0	1	0	0	1	0	0	0	0	0	0	1	0	0	0	0	0
1962	1	0.315789	0	95	0	0	274.86	3.89527	106.149	101.7	2.85932	70.539	7.811	0	0	0	1	0	0	1	0	0	0	0	0	0	1	0	0	0	0	0
1964	1	0.327381	0	336	0	0	290.111	9.47382	123.603	92	2.61539	68.628	8.77919	0	0	0	1	0	0	0	0	0	0	0	0	0	1	0	0	0	0	0
1965	1	0.313433	0	67	0	0	297.581	7.31843	108.722	87	2.54215	67.649	9.28625	0	0	0	1	0	0	0	0	0	0	0	0	0	1	0	0	0	0	0
1966	1	0.278826	0	477	0	0	305.158	11.994	133.475	81.8	2.51439	66.653	9.81588	0	0	0	1	0	0	0	0	0	0	0	0	0	1	0	0	0	0	0
1961	1	0.28169	0	71	0	0	267.113	6.93599	93.8286	106.6	2.96724	71.469	7.3512	0	0	0	1	0	0	1	0	0	0	0	0	0	1	0	0	0	0	0
1962	1	0.361702	0	94	0	0	274.86	3.89527	106.149	101.7	2.85932	70.539	7.811	0	0	0	1	0	0	1	0	0	0	0	0	0	1	0	0	0	0	0
1964	1	0.354701	0	234	0	0	290.111	9.47382	123.603	92	2.61539	68.628	8.77919	0	0	0	1	0	0	0	0	0	0	0	0	0	1	0	0	0	0	0
1965	1	0.364706	0	85	0	0	297.581	7.31843	108.722	87	2.54215	67.649	9.28625	0	0	0	1	0	0	0	0	0	0	0	0	0	1	0	0	0	0	0
1966	1	0.248344	0	302	0	0	305.158	11.994	133.475	81.8	2.51439	66.653	9.81588	0	0	0	1	0	0	0	0	0	0	0	0	0	1	0	0	0	0	0
1961	1	0.355263	0	76	0	0	267.113	6.93599	93.8286	106.6	2.96724	71.469	7.3512	0	0	0	1	0	0	1	0	0	0	0	0	0	1	0	0	0	0	0
1962	1	0.290323	0	62	0	0	274.86	3.89527	106.149	101.7	2.85932	70.539	7.811	0	0	0	1	0	0	1	0	0	0	0	0	0	1	0	0	0	0	0
1964	1	0.322222	0	180	0	0	290.111	9.47382	123.603	92	2.61539	68.628	8.77919	0	0	0	1	0	0	0	0	0	0	0	0	0	1	0	0	0	0	0
1965	1	0.37931	0	58	0	0	297.581	7.31843	108.722	87	2.54215	67.649	9.28625	0	0	0	1	0	0	0	0	0	0	0	0	0	1	0	0	0	0	0
1966	1	0.211207	0	232	0	0	305.158	11.994	133.475	81.8	2.51439	66.653	9.81588	0	0	0	1	0	0	0	0	0	0	0	0	0	1	0	0	0	0	0
1961	1	0.338983	0	59	0	1	267.113	6.93599	93.8286	106.6	2.96724	71.469	7.3512	0	0	0	1	0	0	1	0	0	0	0	0	0	1	0	0	0	0	0
1962	1	0.412698	0	63	0	1	274.86	3.89527	106.149	101.7	2.85932	70.539	7.811	0	0	0	1	0	0	1	0	0	0	0	0	0	1	0	0	0	0	0
1964	1	0.428571	0	126	0	1	290.111	9.47382	123.603	92	2.61539	68.628	8.77919	0	0	0	1	0	0	0	0	0	0	0	0	0	1	0	0	0	0	0
1965	1	0.232558	0	43	0	1	297.581	7.31843	108.722	87	2.54215	67.649	9.28625	0	0	0	1	0	0	0	0	0	0	0	0	0	1	0	0	0	0	0
1966	1	0.333333	0	162	0	1	305.158	11.994	133.475	81.8	2.51439	66.653	9.81588	0	0	0	1	0	0	0	0	0	0	0	0	0	1	0	0	0	0	0
1961	1	0.354839	0	31	0	1	267.113	6.93599	93.8286	106.6	2.96724	71.469	7.3512	0	0	0	1	0	0	0	0	0	0	0	0	0	1	0	0	0	0	0
1962	1	0.372093	0	43	0	1	274.86	3.89527	106.149	101.7	2.85932	70.539	7.811	0	0	0	1	0	0	0	0	0	0	0	0	0	1	0	0	0	0	0
1964	1	0.294737	0	95	0	1	290.111	9.47382	123.603	92	2.61539	68.628	8.77919	0	0	0	1	0	0	0	0	0	0	0	0	0	1	0	0	0	0	0
1965	1	0.304348	0	23	0	1	297.581	7.31843	108.722	87	2.54215	67.649	9.28625	0	0	0	1	0	0	0	0	0	0	0	0	0	1	0	0	0	0	0
1966	1	0.30303	0	99	0	1	305.158	11.994	133.475	81.8	2.51439	66.653	9.81588	0	0	0	1	0	0	0	0	0	0	0	0	0	1	0	0	0	0	0
1961	1	0.24	0	25	0	1	267.113	6.93599	93.8286	106.6	2.96724	71.469	7.3512	0	0	0	1	0	0	1	0	0	0	0	0	0	1	0	0	0	0	0
1962	1	0.185185	0	27	0	1	274.86	3.89527	106.149	101.7	2.85932	70.539	7.811	0	0	0	1	0	0	1	0	0	0	0	0	0	1	0	0	0	0	0
1964	1	0.287356	0	87	0	1	290.111	9.47382	123.603	92	2.61539	68.628	8.77919	0	0	0	1	0	0	0	0	0	0	0	0	0	1	0	0	0	0	0
1965	1	0.5	0	22	0	1	297.581	7.31843	108.722	87	2.54215	67.649	9.28625	0	0	0	1	0	0	0	0	0	0	0	0	0	1	0	0	0	0	0
1966	1	0.289474	0	76	0	1	305.158	11.994	133.475	81.8	2.51439	66.653	9.81588	0	0	0	1	0	0	0	0	0	0	0	0	0	1	0	0	0	0	0
1961	1	0.130435	0	23	0	1	267.113	6.93599	93.8286	106.6	2.96724	71.469	7.3512	0	0	0	1	0	0	1	0	0	0	0	0	0	1	0	0	0	0	0
1962	1	0.25	0	28	0	1	274.86	3.89527	106.149	101.7	2.85932	70.539	7.811	0	0	0	1	0	0	1	0	0	0	0	0	0	1	0	0	0	0	0
1964	1	0.285714	0	42	0	1	290.111	9.47382	123.603	92	2.61539	68.628	8.77919	0	0	0	1	0	0	0	0	0	0	0	0	0	1	0	0	0	0	0
1966	1	0.173077	0	52	0	1	305.158	11.994	133.475	81.8	2.51439	66.653	9.81588	0	0	0	1	0	0	0	0	0	0	0	0	0	1	0	0	0	0	0
1962	1	0.304348	0	23	0	1	274.86	3.89527	106.149	101.7	2.85932	70.539	7.811	0	0	0	1	0	0	1	0	0	0	0	0	0	1	0	0	0	0	0
1964	1	0.272727	0	33	0	1	290.111	9.47382	123.603	92	2.61539	68.628	8.77919	0	0	0	1	0	0	0	0	0	0	0	0	0	1	0	0	0	0	0
1966	1	0.26087	0	46	0	1	305.158	11.994	133.475	81.8	2.51439	66.653	9.81588	0	0	0	1	0	0	0	0	0	0	0	0	0	1	0	0	0	0	0
1961	1	0.409091	0	44	0	0	267.113	6.93599	93.8286	106.6	2.96724	71.469	7.3512	0	0	0	1	0	0	1	0	0	0	0	0	0	1	0	0	0	0	0
1962	1	0.414634	0	41	0	0	274.86	3.89527	106.149	101.7	2.85932	70.539	7.811	0	0	0	1	0	0	1	0	0	0	0	0	0	1	0	0	0	0	0
1964	1	0.337079	0	89	0	0	290.111	9.47382	123.603	92	2.61539	68.628	8.77919	0	0	0	1	0	0	0	0	0	0	0	0	0	1	0	0	0	0	0
1965	1	0.448276	0	29	0	0	297.581	7.31843	108.722	87	2.54215	67.649	9.28625	0	0	0	1	0	0	0	0	0	0	0	0	0	1	0	0	0	0	0
1966	1	0.189873	0	79	0	0	305.158	11.994	133.475	81.8	2.51439	66.653	9.81588	0	0	0	1	0	0	0	0	0	0	0	0	0	1	0	0	0	0	0
1961	1	0.372549	0	51	0	0	267.113	6.93599	93.8286	106.6	2.96724	71.469	7.3512	0	0	0	1	0	0	0	0	0	0	0	0	0	1	0	0	0	0	0
1964	1	0.458333	0	24	0	0	290.111	9.47382	123.603	92	2.61539	68.628	8.77919	0	0	0	1	0	0	0	0	0	0	0	0	0	1	0	0	0	0	0
1966	1	0.214286	0	28	0	0	305.158	11.994	133.475	81.8	2.51439	66.653	9.81588	0	0	0	1	0	0	0	0	0	0	0	0	0	1	0	0	0	0	0
1965	1	0.192982	0	57	0	0	269.656	5.81971	919.777	24.6	1.07469	32.134	67.1079	0	0	0	1	0	0	1	0	0	0	0	0	1	0	0	0	0	0	0
1965	1	0.16	0	75	0	0	269.656	5.81971	919.777	24.6	1.07469	32.134	67.1079	0	0	0	1	0	0	1	0	0	0	0	0	1	0	0	0	0	0	0
1965	1	0.121951	0	41	0	1	269.656	5.81971	919.777	24.6	1.07469	32.134	67.1079	0	0	0	1	0	0	1	0	0	0	0	0	1	0	0	0	0	0	0
1965	1	0.22973	0	74	0	0	269.656	5.81971	919.777	24.6	1.07469	32.134	67.1079	0	0	0	1	0	0	1	0	0	0	0	0	1	0	0	0	0	0	0
1965	1	0.12	0	100	0	0	269.656	5.81971	919.777	24.6	1.07469	32.134	67.1079	0	0	0	1	0	0	1	0	0	0	0	0	1	0	0	0	0	0	0
1965	1	0.222222	0	63	0	0	269.656	5.81971	919.777	24.6	1.07469	32.134	67.1079	0	0	0	1	0	0	1	0	0	0	0	0	1	0	0	0	0	0	0
1965	1	0.340426	0	47	0	0	269.656	5.81971	919.777	24.6	1.07469	32.134	67.1079	0	0	0	1	0	0	1	0	0	0	0	0	1	0	0	0	0	0	0
1965	1	0.447368	0	76	0	0	269.656	5.81971	919.777	24.6	1.07469	32.134	67.1079	0	0	0	1	0	0	1	0	0	0	0	0	1	0	0	0	0	0	0
1965	1	0.473333	0	150	0	0	269.656	5.81971	919.777	24.6	1.07469	32.134	67.1079	0	0	0	1	0	0	1	0	0	0	0	0	1	0	0	0	0	0	0
1965	1	0.540323	0	124	0	0	269.656	5.81971	919.777	24.6	1.07469	32.134	67.1079	0	0	0	1	0	0	1	0	0	0	0	0	1	0	0	0	0	0	0
2016	1	0.211429	1	175	1	1	445.484	8.25631	1732.56	40.9	1.08988	66.818	439.499	0	0	1	0	0	0	0	0	0	0	1	0	0	0	0	0	0	0	0
2007	1	0.138009	0	442	0	0	184.043	3.41156	391.38	54.7	1.20456	84.219	4.16343	0	0	1	0	0	0	0	0	0	0	0	0	0	0	0	0	1	0	0
2008	1	0.115044	1	339	0	0	186.024	6.10464	470.456	51.8	1.0707	83.895	4.29465	0	0	1	0	0	0	0	0	0	0	0	0	0	0	0	0	1	0	0
2009	1	0.0616438	1	146	0	0	187.538	4.53308	478.173	49.2	0.810307	83.566	4.41804	0	0	1	0	0	0	0	0	0	0	0	0	0	0	0	0	1	0	0
2010	1	0.00507614	1	197	0	0	188.442	4.81641	592.401	46.6	0.481206	83.232	4.52958	0	0	1	0	0	0	0	0	0	0	0	0	0	0	0	0	1	0	0
2014	1	0.0442478	1	226	0	0	187.701	5.98898	743.413	37.9	-0.040799	81.818	4.89222	0	0	1	0	0	0	0	0	0	0	0	0	0	0	0	0	1	0	0
2015	1	0.00719424	1	139	0	0	188.455	3.32291	792.553	36.2	0.400969	81.443	5.01318	0	0	1	0	0	0	0	0	0	0	0	0	0	0	0	0	1	0	0
2009	3	0.0444444	1	45	0	1	409.569	7.86189	1101.96	61.4	1.41058	69.413	372.466	1	0	0	0	0	1	0	0	0	0	1	0	0	0	0	0	0	0	0
2009	3	0.0816327	1	98	0	0	409.569	7.86189	1101.96	61.4	1.41058	69.413	372.466	1	0	0	0	0	1	0	0	0	0	1	0	0	0	0	0	0	0	0
2013	1	0.027027	1	407	1	0	144.024	7.76615	7050.65	12.5	0.49371	46.987	719.588	0	0	0	1	0	0	1	0	0	0	0	0	0	0	0	0	0	0	0
1972	1	0.187845	0	4344	0	0	91.465	3.81	131.884	100.7	2.45736	82.816	148.131	0	0	0	0	0	0	1	0	0	0	0	0	0	0	0	0	0	0	0
1990	39	0.109021	0	68427	0	0	120.448	3.92025	317.885	53.8	1.4673	73.558	300.166	0	0	0	0	0	0	1	0	0	0	0	0	0	0	0	0	0	0	0
2007	2	0.14	0	50	0	1	77.4981	10.2126	631.525	55.6	1.4895	80.587	2.65569	1	0	0	0	0	0	0	0	1	0	0	0	0	0	0	0	0	0	0
2007	3	0.0689655	0	29	0	0	275.485	7.1295	906.284	23.9	0.94339	71.496	24.348	0	1	0	0	0	0	0	0	0	0	0	0	0	0	0	0	0	0	1
2007	3	0.0952381	0	42	0	1	184.043	3.41156	391.38	54.7	1.20456	84.219	4.16343	0	1	0	0	0	0	0	0	0	0	0	0	0	0	0	0	1	0	0
2002	3	0.104651	0	86	0	1	119.983	4.49948	900.178	47.6	1.35735	56.432	94.6984	1	0	0	0	0	0	0	0	0	0	0	1	0	0	0	0	0	0	0
1982	1	0.0334169	0	1197	0	0	407.696	8.33808	1992.53	31.1	1.54547	39.939	23.6198	0	0	0	1	0	0	1	0	0	0	0	0	0	1	0	0	0	0	0
2012	1	0.147541	1	61	0	1	425.732	5.45636	1443.88	52	1.23162	68.366	400.418	0	1	0	0	0	0	0	0	0	0	1	0	0	0	0	0	0	0	0
2004	1	0.16	0	50	0	0	267.884	7.53641	546.91	25.6	0.920597	73.317	22.1637	0	1	0	0	1	0	0	0	0	0	0	0	0	0	0	0	0	0	1
2002	13	0.0555556	0	36	0	0	262.548	6.32082	430.053	27.3	0.976004	74.489	20.8002	0	1	0	0	1	0	0	0	0	0	0	0	0	0	0	0	0	0	1
2010	1	0.269231	1	26	1	0	509.816	6.80482	23087.2	4.1	0.498225	18.064	40.6027	0	0	0	1	0	0	1	0	0	0	0	0	0	1	0	0	0	0	0
2010	2	0.0140845	1	71	0	1	81.0798	5.96308	785.502	44	1.53921	79.706	2.90452	0	1	0	0	0	0	0	0	1	0	0	0	0	0	0	0	0	0	0
2005	1	0.0733057	0	723	0	0	179.592	3.47918	315.806	61	1.27106	84.851	3.90003	0	0	0	0	0	0	0	0	0	0	0	0	0	0	0	0	1	0	0
2006	1	0.142373	0	295	0	0	181.84	3.36461	346.945	57.7	1.24374	84.538	4.03043	0	0	0	0	0	0	0	0	0	0	0	0	0	0	0	0	1	0	0
2007	1	0.167123	0	365	0	0	184.043	3.41156	391.38	54.7	1.20456	84.219	4.16343	0	0	0	0	0	0	0	0	0	0	0	0	0	0	0	0	1	0	0
2008	1	0.126214	1	309	0	0	186.024	6.10464	470.456	51.8	1.0707	83.895	4.29465	0	0	0	0	0	0	0	0	0	0	0	0	0	0	0	0	1	0	0
2009	1	0.0596026	1	151	0	0	187.538	4.53308	478.173	49.2	0.810307	83.566	4.41804	0	0	0	0	0	0	0	0	0	0	0	0	0	0	0	0	1	0	0
2010	1	0.00507614	1	197	0	0	188.442	4.81641	592.401	46.6	0.481206	83.232	4.52958	0	0	0	0	0	0	0	0	0	0	0	0	0	0	0	0	1	0	0
2006	1	0.2	0	40	0	0	181.84	3.36461	346.945	57.7	1.24374	84.538	4.03043	0	0	0	0	0	0	0	0	0	0	0	0	0	0	0	0	1	0	0
2009	1	0.25	1	76	0	0	409.569	7.86189	1101.96	61.4	1.41058	69.413	372.466	0	0	0	1	0	0	1	0	0	0	1	0	0	0	0	0	0	0	0
1991	26	0.338912	0	239	0	0	299.77	1.05683	303.056	122.7	2.03973	74.222	229.752	0	0	1	0	1	0	0	0	0	0	1	0	0	0	0	0	0	0	0
1991	26	0.408867	0	203	0	0	299.77	1.05683	303.056	122.7	2.03973	74.222	229.752	0	0	1	0	1	0	0	0	0	0	1	0	0	0	0	0	0	0	0
1991	26	0.373239	0	142	0	0	299.77	1.05683	303.056	122.7	2.03973	74.222	229.752	0	0	1	0	1	0	0	0	0	0	1	0	0	0	0	0	0	0	0
1991	26	0.494505	0	91	0	0	299.77	1.05683	303.056	122.7	2.03973	74.222	229.752	0	0	1	0	1	0	0	0	0	0	1	0	0	0	0	0	0	0	0
1991	26	0.513158	0	76	0	0	299.77	1.05683	303.056	122.7	2.03973	74.222	229.752	0	0	1	0	1	0	0	0	0	0	1	0	0	0	0	0	0	0	0
1991	26	0.401961	0	102	0	0	299.77	1.05683	303.056	122.7	2.03973	74.222	229.752	0	0	1	0	1	0	0	0	0	0	1	0	0	0	0	0	0	0	0
1991	26	0.448485	0	165	0	0	299.77	1.05683	303.056	122.7	2.03973	74.222	229.752	0	0	1	0	1	0	0	0	0	0	1	0	0	0	0	0	0	0	0
1991	26	0.533981	0	103	0	0	299.77	1.05683	303.056	122.7	2.03973	74.222	229.752	0	0	1	0	1	0	0	0	0	0	1	0	0	0	0	0	0	0	0
1991	26	0.609756	0	41	0	0	299.77	1.05683	303.056	122.7	2.03973	74.222	229.752	0	0	1	0	1	0	0	0	0	0	1	0	0	0	0	0	0	0	0
1991	26	0.405405	0	37	0	0	299.77	1.05683	303.056	122.7	2.03973	74.222	229.752	0	0	1	0	1	0	0	0	0	0	1	0	0	0	0	0	0	0	0
1996	1	0.264025	0	2246	0	0	330.408	7.54952	399.95	106.1	1.89522	73.183	263.441	0	0	0	1	0	0	1	0	0	0	1	0	0	0	0	0	0	0	0
1997	1	0.251192	0	2516	0	0	336.642	4.04982	415.494	102.6	1.86917	72.972	270.523	0	0	0	1	0	0	1	0	0	0	1	0	0	0	0	0	0	0	0
1998	1	0.242584	0	2090	0	0	342.892	6.18442	413.299	99	1.83966	72.76	277.707	0	0	0	1	0	0	1	0	0	0	1	0	0	0	0	0	0	0	0
1999	1	0.198366	0	3428	0	0	349.14	8.84576	441.999	95.4	1.80556	72.547	284.978	0	0	0	1	0	0	1	0	0	0	1	0	0	0	0	0	0	0	0
2000	1	0.214423	0	2593	0	0	355.368	3.84099	443.314	91.8	1.76813	72.333	292.323	0	0	0	1	0	0	1	0	0	0	1	0	0	0	0	0	0	0	0
2001	1	0.258753	0	1171	0	0	361.565	4.82397	451.573	88.2	1.72877	72.082	300.119	0	0	0	1	0	0	1	0	0	0	1	0	0	0	0	0	0	0	0
2002	1	0.19717	0	3251	0	0	367.725	3.80398	470.987	84.6	1.68956	71.756	308.797	0	0	0	1	0	0	1	0	0	0	1	0	0	0	0	0	0	0	0
1978	1	0.296407	0	1002	0	0	224.506	5.71253	205.693	178.9	2.28678	77.621	149.38	0	0	0	1	0	0	1	0	0	0	1	0	0	0	0	0	0	0	0
2005	1	0.247484	0	6061	0	0	385.986	7.92343	714.861	74.5	1.57971	70.765	335.504	0	0	0	1	0	0	1	0	0	0	1	0	0	0	0	0	0	0	0
2007	1	0.213294	0	3024	0	0	397.96	7.66082	1028.33	67.9	1.50922	70.094	353.851	0	0	0	1	0	0	1	0	0	0	1	0	0	0	0	0	0	0	0
2004	1	0.27234	0	235	0	0	379.937	7.92294	627.774	77.8	1.61531	71.097	326.495	0	0	0	1	0	0	1	0	0	0	1	0	0	0	0	0	0	0	0
2005	1	0.358621	0	145	0	0	385.986	7.92343	714.861	74.5	1.57971	70.765	335.504	0	0	0	1	0	0	1	0	0	0	1	0	0	0	0	0	0	0	0
2006	1	0.303571	0	392	0	0	391.999	8.06073	806.753	71.2	1.5457	70.431	344.623	0	0	0	1	0	0	1	0	0	0	1	0	0	0	0	0	0	0	0
2007	1	0.313679	0	424	0	0	397.96	7.66082	1028.33	67.9	1.50922	70.094	353.851	0	0	0	1	0	0	1	0	0	0	1	0	0	0	0	0	0	0	0
2008	1	0.310345	1	319	0	0	403.832	3.0867	998.522	64.7	1.46489	69.754	363.155	0	0	0	1	0	0	1	0	0	0	1	0	0	0	0	0	0	0	0
2004	1	0.329412	0	85	0	0	379.937	7.92294	627.774	77.8	1.61531	71.097	326.495	0	0	0	1	0	0	1	0	0	0	1	0	0	0	0	0	0	0	0
2005	1	0.333333	0	192	0	0	385.986	7.92343	714.861	74.5	1.57971	70.765	335.504	0	0	0	1	0	0	1	0	0	0	1	0	0	0	0	0	0	0	0
2006	1	0.142857	0	21	0	0	391.999	8.06073	806.753	71.2	1.5457	70.431	344.623	0	0	0	1	0	0	1	0	0	0	1	0	0	0	0	0	0	0	0
2007	1	0.488095	0	336	0	0	397.96	7.66082	1028.33	67.9	1.50922	70.094	353.851	0	0	0	1	0	0	1	0	0	0	1	0	0	0	0	0	0	0	0
2008	1	0.221675	1	203	0	0	403.832	3.0867	998.522	64.7	1.46489	69.754	363.155	0	0	0	1	0	0	1	0	0	0	1	0	0	0	0	0	0	0	0
2004	1	0.72973	0	37	0	0	379.937	7.92294	627.774	77.8	1.61531	71.097	326.495	0	0	0	1	0	0	1	0	0	0	1	0	0	0	0	0	0	0	0
2005	1	0.847826	0	46	0	0	385.986	7.92343	714.861	74.5	1.57971	70.765	335.504	0	0	0	1	0	0	1	0	0	0	1	0	0	0	0	0	0	0	0
2007	1	0.5625	0	32	0	0	397.96	7.66082	1028.33	67.9	1.50922	70.094	353.851	0	0	0	1	0	0	1	0	0	0	1	0	0	0	0	0	0	0	0
2004	1	0.0331492	0	181	0	0	379.937	7.92294	627.774	77.8	1.61531	71.097	326.495	0	0	0	1	0	0	1	0	0	0	1	0	0	0	0	0	0	0	0
2005	1	0.0819672	0	122	0	0	385.986	7.92343	714.861	74.5	1.57971	70.765	335.504	0	0	0	1	0	0	1	0	0	0	1	0	0	0	0	0	0	0	0
2006	1	0.0410959	0	73	0	0	391.999	8.06073	806.753	71.2	1.5457	70.431	344.623	0	0	0	1	0	0	1	0	0	0	1	0	0	0	0	0	0	0	0
2007	1	0.03125	0	32	0	0	397.96	7.66082	1028.33	67.9	1.50922	70.094	353.851	0	0	0	1	0	0	1	0	0	0	1	0	0	0	0	0	0	0	0
2004	1	0.102273	0	88	0	0	379.937	7.92294	627.774	77.8	1.61531	71.097	326.495	0	0	0	1	0	0	1	0	0	0	1	0	0	0	0	0	0	0	0
2005	1	0.215686	0	51	0	0	385.986	7.92343	714.861	74.5	1.57971	70.765	335.504	0	0	0	1	0	0	1	0	0	0	1	0	0	0	0	0	0	0	0
2004	1	0.221359	0	1030	0	0	379.937	7.92294	627.774	77.8	1.61531	71.097	326.495	0	0	0	1	0	0	1	0	0	0	1	0	0	0	0	0	0	0	0
2005	1	0.247484	0	6061	0	0	385.986	7.92343	714.861	74.5	1.57971	70.765	335.504	0	0	0	1	0	0	1	0	0	0	1	0	0	0	0	0	0	0	0
2006	1	0.227586	0	2320	0	0	391.999	8.06073	806.753	71.2	1.5457	70.431	344.623	0	0	0	1	0	0	1	0	0	0	1	0	0	0	0	0	0	0	0
2007	1	0.213294	0	3024	0	0	397.96	7.66082	1028.33	67.9	1.50922	70.094	353.851	0	0	0	1	0	0	1	0	0	0	1	0	0	0	0	0	0	0	0
2008	1	0.178287	1	3012	0	0	403.832	3.0867	998.522	64.7	1.46489	69.754	363.155	0	0	0	1	0	0	1	0	0	0	1	0	0	0	0	0	0	0	0
1973	1	0.428571	0	700	0	0	200.044	3.29552	143.779	202.9	2.32741	79.347	122.838	0	0	0	0	0	0	1	0	0	0	1	0	0	0	0	0	0	0	0
1992	1	0.461538	0	143	0	0	305.835	5.4824	316.954	119.4	2.00318	74.016	236.274	0	0	0	0	0	0	1	0	0	0	1	0	0	0	0	0	0	0	0
1993	1	0.397447	0	1175	0	0	311.922	4.75078	301.159	116.1	1.97063	73.809	242.896	0	0	0	0	0	0	1	0	0	0	1	0	0	0	0	0	0	0	0
1994	1	0.503846	0	260	0	0	318.043	6.65892	346.103	112.8	1.94324	73.601	249.629	0	0	0	0	0	0	1	0	0	0	1	0	0	0	0	0	0	0	0
1995	1	0.273834	0	986	0	0	324.205	7.57449	373.766	109.5	1.91894	73.393	256.471	0	0	0	0	0	0	1	0	0	0	1	0	0	0	0	0	0	0	0
1996	1	0.325301	0	332	0	0	330.408	7.54952	399.95	106.1	1.89522	73.183	263.441	0	0	0	0	0	0	1	0	0	0	1	0	0	0	0	0	0	0	0
1997	1	0.251527	0	982	0	0	336.642	4.04982	415.494	102.6	1.86917	72.972	270.523	0	0	0	0	0	0	1	0	0	0	1	0	0	0	0	0	0	0	0
1998	1	0.364326	0	527	0	0	342.892	6.18442	413.299	99	1.83966	72.76	277.707	0	0	0	0	0	0	1	0	0	0	1	0	0	0	0	0	0	0	0
1999	1	0.207254	0	965	0	0	349.14	8.84576	441.999	95.4	1.80556	72.547	284.978	0	0	0	0	0	0	1	0	0	0	1	0	0	0	0	0	0	0	0
2000	1	0.209913	0	343	0	0	355.368	3.84099	443.314	91.8	1.76813	72.333	292.323	0	0	0	0	0	0	1	0	0	0	1	0	0	0	0	0	0	0	0
1992	1	0.359073	0	259	0	0	305.835	5.4824	316.954	119.4	2.00318	74.016	236.274	0	0	0	0	0	0	1	0	0	0	1	0	0	0	0	0	0	0	0
1993	1	0.3125	0	96	0	0	311.922	4.75078	301.159	116.1	1.97063	73.809	242.896	0	0	0	0	0	0	1	0	0	0	1	0	0	0	0	0	0	0	0
1994	1	0.630435	0	230	0	0	318.043	6.65892	346.103	112.8	1.94324	73.601	249.629	0	0	0	0	0	0	1	0	0	0	1	0	0	0	0	0	0	0	0
1996	1	0.453125	0	64	0	0	330.408	7.54952	399.95	106.1	1.89522	73.183	263.441	0	0	0	0	0	0	1	0	0	0	1	0	0	0	0	0	0	0	0
1997	1	0.295455	0	88	0	0	336.642	4.04982	415.494	102.6	1.86917	72.972	270.523	0	0	0	0	0	0	1	0	0	0	1	0	0	0	0	0	0	0	0
1998	1	0.230769	0	26	0	0	342.892	6.18442	413.299	99	1.83966	72.76	277.707	0	0	0	0	0	0	1	0	0	0	1	0	0	0	0	0	0	0	0
2000	1	0.436709	0	158	0	0	355.368	3.84099	443.314	91.8	1.76813	72.333	292.323	0	0	0	0	0	0	1	0	0	0	1	0	0	0	0	0	0	0	0
2001	1	0.46888	0	241	0	0	361.565	4.82397	451.573	88.2	1.72877	72.082	300.119	0	0	0	0	0	0	1	0	0	0	1	0	0	0	0	0	0	0	0
2000	1	0.246753	0	77	0	0	355.368	3.84099	443.314	91.8	1.76813	72.333	292.323	0	0	0	0	0	0	1	0	0	0	1	0	0	0	0	0	0	0	0
2001	1	0.181818	0	88	0	0	361.565	4.82397	451.573	88.2	1.72877	72.082	300.119	0	0	0	0	0	0	1	0	0	0	1	0	0	0	0	0	0	0	0
1992	1	0.292614	0	352	0	0	305.835	5.4824	316.954	119.4	2.00318	74.016	236.274	0	0	0	0	0	0	1	0	0	0	1	0	0	0	0	0	0	0	0
1993	1	0.462264	0	106	0	0	311.922	4.75078	301.159	116.1	1.97063	73.809	242.896	0	0	0	0	0	0	1	0	0	0	1	0	0	0	0	0	0	0	0
1994	1	0.574074	0	54	0	0	318.043	6.65892	346.103	112.8	1.94324	73.601	249.629	0	0	0	0	0	0	1	0	0	0	1	0	0	0	0	0	0	0	0
1992	1	0.186047	0	43	0	0	305.835	5.4824	316.954	119.4	2.00318	74.016	236.274	0	0	0	0	0	0	1	0	0	0	1	0	0	0	0	0	0	0	0
1993	1	0.27027	0	37	0	0	311.922	4.75078	301.159	116.1	1.97063	73.809	242.896	0	0	0	0	0	0	1	0	0	0	1	0	0	0	0	0	0	0	0
1997	1	0.2	0	40	0	0	336.642	4.04982	415.494	102.6	1.86917	72.972	270.523	0	0	0	0	0	0	1	0	0	0	1	0	0	0	0	0	0	0	0
1992	1	0.804878	0	41	0	0	305.835	5.4824	316.954	119.4	2.00318	74.016	236.274	0	0	0	0	0	0	1	0	0	0	1	0	0	0	0	0	0	0	0
1994	1	0.848101	0	79	0	0	318.043	6.65892	346.103	112.8	1.94324	73.601	249.629	0	0	0	0	0	0	1	0	0	0	1	0	0	0	0	0	0	0	0
1995	1	0.7	0	30	0	0	324.205	7.57449	373.766	109.5	1.91894	73.393	256.471	0	0	0	0	0	0	1	0	0	0	1	0	0	0	0	0	0	0	0
1996	1	0.694915	0	59	0	0	330.408	7.54952	399.95	106.1	1.89522	73.183	263.441	0	0	0	0	0	0	1	0	0	0	1	0	0	0	0	0	0	0	0
1999	1	0.46281	0	121	0	0	349.14	8.84576	441.999	95.4	1.80556	72.547	284.978	0	0	0	0	0	0	1	0	0	0	1	0	0	0	0	0	0	0	0
2000	1	0.581081	0	74	0	0	355.368	3.84099	443.314	91.8	1.76813	72.333	292.323	0	0	0	0	0	0	1	0	0	0	1	0	0	0	0	0	0	0	0
2001	1	0.488889	0	45	0	0	361.565	4.82397	451.573	88.2	1.72877	72.082	300.119	0	0	0	0	0	0	1	0	0	0	1	0	0	0	0	0	0	0	0
1992	1	0.258621	0	58	0	0	305.835	5.4824	316.954	119.4	2.00318	74.016	236.274	0	0	0	0	0	0	1	0	0	0	1	0	0	0	0	0	0	0	0
1993	1	0.222222	0	99	0	0	311.922	4.75078	301.159	116.1	1.97063	73.809	242.896	0	0	0	0	0	0	1	0	0	0	1	0	0	0	0	0	0	0	0
1994	1	0.373016	0	126	0	0	318.043	6.65892	346.103	112.8	1.94324	73.601	249.629	0	0	0	0	0	0	1	0	0	0	1	0	0	0	0	0	0	0	0
1995	1	0.312281	0	285	0	0	324.205	7.57449	373.766	109.5	1.91894	73.393	256.471	0	0	0	0	0	0	1	0	0	0	1	0	0	0	0	0	0	0	0
1996	1	0.0994152	0	171	0	0	330.408	7.54952	399.95	106.1	1.89522	73.183	263.441	0	0	0	0	0	0	1	0	0	0	1	0	0	0	0	0	0	0	0
1997	1	0.199541	0	436	0	0	336.642	4.04982	415.494	102.6	1.86917	72.972	270.523	0	0	0	0	0	0	1	0	0	0	1	0	0	0	0	0	0	0	0
1998	1	0.163399	0	306	0	0	342.892	6.18442	413.299	99	1.83966	72.76	277.707	0	0	0	0	0	0	1	0	0	0	1	0	0	0	0	0	0	0	0
1999	1	0.147404	0	597	0	0	349.14	8.84576	441.999	95.4	1.80556	72.547	284.978	0	0	0	0	0	0	1	0	0	0	1	0	0	0	0	0	0	0	0
2000	1	0.10274	0	438	0	0	355.368	3.84099	443.314	91.8	1.76813	72.333	292.323	0	0	0	0	0	0	1	0	0	0	1	0	0	0	0	0	0	0	0
2001	1	0.0821918	0	73	0	0	361.565	4.82397	451.573	88.2	1.72877	72.082	300.119	0	0	0	0	0	0	1	0	0	0	1	0	0	0	0	0	0	0	0
1996	1	0.295238	0	105	0	0	330.408	7.54952	399.95	106.1	1.89522	73.183	263.441	0	0	0	0	0	0	1	0	0	0	1	0	0	0	0	0	0	0	0
1997	1	0.157025	0	121	0	0	336.642	4.04982	415.494	102.6	1.86917	72.972	270.523	0	0	0	0	0	0	1	0	0	0	1	0	0	0	0	0	0	0	0
1998	1	0.23301	0	103	0	0	342.892	6.18442	413.299	99	1.83966	72.76	277.707	0	0	0	0	0	0	1	0	0	0	1	0	0	0	0	0	0	0	0
1999	1	0.0186916	0	214	0	0	349.14	8.84576	441.999	95.4	1.80556	72.547	284.978	0	0	0	0	0	0	1	0	0	0	1	0	0	0	0	0	0	0	0
2000	1	0.0121951	0	164	0	0	355.368	3.84099	443.314	91.8	1.76813	72.333	292.323	0	0	0	0	0	0	1	0	0	0	1	0	0	0	0	0	0	0	0
1997	1	0.0697674	0	43	0	0	336.642	4.04982	415.494	102.6	1.86917	72.972	270.523	0	0	0	0	0	0	1	0	0	0	1	0	0	0	0	0	0	0	0
1995	1	0.231343	0	268	0	0	324.205	7.57449	373.766	109.5	1.91894	73.393	256.471	0	0	0	0	0	0	1	0	0	0	1	0	0	0	0	0	0	0	0
1996	1	0.1	0	20	0	0	330.408	7.54952	399.95	106.1	1.89522	73.183	263.441	0	0	0	0	0	0	1	0	0	0	1	0	0	0	0	0	0	0	0
1998	1	0.0357143	0	28	0	0	342.892	6.18442	413.299	99	1.83966	72.76	277.707	0	0	0	0	0	0	1	0	0	0	1	0	0	0	0	0	0	0	0
1999	1	0.0238095	0	42	0	0	349.14	8.84576	441.999	95.4	1.80556	72.547	284.978	0	0	0	0	0	0	1	0	0	0	1	0	0	0	0	0	0	0	0
1992	1	0.60452	0	177	0	0	305.835	5.4824	316.954	119.4	2.00318	74.016	236.274	0	0	0	0	0	0	1	0	0	0	1	0	0	0	0	0	0	0	0
1993	1	0.633094	0	278	0	0	311.922	4.75078	301.159	116.1	1.97063	73.809	242.896	0	0	0	0	0	0	1	0	0	0	1	0	0	0	0	0	0	0	0
1994	1	0.523013	0	239	0	0	318.043	6.65892	346.103	112.8	1.94324	73.601	249.629	0	0	0	0	0	0	1	0	0	0	1	0	0	0	0	0	0	0	0
1995	1	0.495652	0	115	0	0	324.205	7.57449	373.766	109.5	1.91894	73.393	256.471	0	0	0	0	0	0	1	0	0	0	1	0	0	0	0	0	0	0	0
1996	1	0.477477	0	111	0	0	330.408	7.54952	399.95	106.1	1.89522	73.183	263.441	0	0	0	0	0	0	1	0	0	0	1	0	0	0	0	0	0	0	0
1997	1	0.47191	0	89	0	0	336.642	4.04982	415.494	102.6	1.86917	72.972	270.523	0	0	0	0	0	0	1	0	0	0	1	0	0	0	0	0	0	0	0
1998	1	0.56	0	25	0	0	342.892	6.18442	413.299	99	1.83966	72.76	277.707	0	0	0	0	0	0	1	0	0	0	1	0	0	0	0	0	0	0	0
1992	1	0.288777	0	793	0	0	305.835	5.4824	316.954	119.4	2.00318	74.016	236.274	0	0	0	0	0	0	1	0	0	0	1	0	0	0	0	0	0	0	0
1993	1	0.307692	0	104	0	0	311.922	4.75078	301.159	116.1	1.97063	73.809	242.896	0	0	0	0	0	0	1	0	0	0	1	0	0	0	0	0	0	0	0
1996	1	0.239583	0	672	0	0	330.408	7.54952	399.95	106.1	1.89522	73.183	263.441	0	0	0	0	0	0	1	0	0	0	1	0	0	0	0	0	0	0	0
1997	1	0.216524	0	351	0	0	336.642	4.04982	415.494	102.6	1.86917	72.972	270.523	0	0	0	0	0	0	1	0	0	0	1	0	0	0	0	0	0	0	0
1998	1	0.185538	0	1051	0	0	342.892	6.18442	413.299	99	1.83966	72.76	277.707	0	0	0	0	0	0	1	0	0	0	1	0	0	0	0	0	0	0	0
1999	1	0.20073	0	1370	0	0	349.14	8.84576	441.999	95.4	1.80556	72.547	284.978	0	0	0	0	0	0	1	0	0	0	1	0	0	0	0	0	0	0	0
2000	1	0.216239	0	1170	0	0	355.368	3.84099	443.314	91.8	1.76813	72.333	292.323	0	0	0	0	0	0	1	0	0	0	1	0	0	0	0	0	0	0	0
2001	1	0.2112	0	625	0	0	361.565	4.82397	451.573	88.2	1.72877	72.082	300.119	0	0	0	0	0	0	1	0	0	0	1	0	0	0	0	0	0	0	0
1992	1	0.435754	0	537	0	0	305.835	5.4824	316.954	119.4	2.00318	74.016	236.274	0	0	0	0	0	0	1	0	0	0	1	0	0	0	0	0	0	0	0
1993	1	0.336066	0	366	0	0	311.922	4.75078	301.159	116.1	1.97063	73.809	242.896	0	0	0	0	0	0	1	0	0	0	1	0	0	0	0	0	0	0	0
1994	1	0.397436	0	234	0	0	318.043	6.65892	346.103	112.8	1.94324	73.601	249.629	0	0	0	0	0	0	1	0	0	0	1	0	0	0	0	0	0	0	0
1995	1	0.33834	0	1265	0	0	324.205	7.57449	373.766	109.5	1.91894	73.393	256.471	0	0	0	0	0	0	1	0	0	0	1	0	0	0	0	0	0	0	0
1996	1	0.213881	0	706	0	0	330.408	7.54952	399.95	106.1	1.89522	73.183	263.441	0	0	0	0	0	0	1	0	0	0	1	0	0	0	0	0	0	0	0
1997	1	0.342541	0	362	0	0	336.642	4.04982	415.494	102.6	1.86917	72.972	270.523	0	0	0	0	0	0	1	0	0	0	1	0	0	0	0	0	0	0	0
1998	1	0.25	0	36	0	0	342.892	6.18442	413.299	99	1.83966	72.76	277.707	0	0	0	0	0	0	1	0	0	0	1	0	0	0	0	0	0	0	0
1999	1	0.229508	0	61	0	0	349.14	8.84576	441.999	95.4	1.80556	72.547	284.978	0	0	0	0	0	0	1	0	0	0	1	0	0	0	0	0	0	0	0
2000	1	0.337838	0	148	0	0	355.368	3.84099	443.314	91.8	1.76813	72.333	292.323	0	0	0	0	0	0	1	0	0	0	1	0	0	0	0	0	0	0	0
2001	1	0.14433	0	97	0	0	361.565	4.82397	451.573	88.2	1.72877	72.082	300.119	0	0	0	0	0	0	1	0	0	0	1	0	0	0	0	0	0	0	0
2002	1	0.264023	0	1765	0	0	367.725	3.80398	470.987	84.6	1.68956	71.756	308.797	0	0	0	0	0	0	1	0	0	0	1	0	0	0	0	0	0	0	0
2003	1	0.298223	0	2364	0	0	373.849	7.86038	546.727	81.2	1.65149	71.428	317.584	0	0	0	0	0	0	1	0	0	0	1	0	0	0	0	0	0	0	0
1988	1	0.332571	0	875	0	1	281.674	9.62778	354.149	133.8	2.14676	74.937	209.895	0	1	0	0	1	0	0	0	0	0	1	0	0	0	0	0	0	0	0
1983	1	0.326531	0	49	0	1	98.2089	5.5842	798.08	52.6	1.84663	72.431	13.8324	0	1	0	0	0	0	0	0	0	0	0	0	0	0	0	0	0	1	0
2005	3	0.0268657	0	335	0	0	179.592	3.47918	315.806	61	1.27106	84.851	3.90003	1	0	0	0	0	0	0	0	0	0	0	0	0	0	0	0	1	0	0
1965	1	0.265089	0	845	0	0	269.656	5.81971	919.777	24.6	1.07469	32.134	67.1079	0	0	0	0	0	1	0	0	0	0	0	0	1	0	0	0	0	0	0
1966	1	0.386872	0	2011	0	0	272.13	10.6386	1058.5	22.6	0.913064	31.296	68.5597	0	0	0	0	0	1	0	0	0	0	0	0	1	0	0	0	0	0	0
1967	1	0.263907	0	773	0	0	274.68	11.0821	1228.91	21	0.932605	30.484	70.02	0	0	0	0	0	1	0	0	0	0	0	0	1	0	0	0	0	0	0
1968	1	0.582011	0	378	0	0	275.596	12.8825	1450.62	19.6	0.333026	29.684	71.0621	0	0	0	0	0	1	0	0	0	0	0	0	1	0	0	0	0	0	0
1969	1	0.412162	0	148	0	0	281.353	12.4779	1669.1	18.5	2.06732	28.898	73.3574	0	0	0	0	0	1	0	0	0	0	0	0	1	0	0	0	0	0	0
1970	1	0.386792	0	106	0	0	284.551	0.399051	2037.56	17.5	1.13052	28.123	75.0001	0	0	0	0	0	1	0	0	0	0	0	0	1	0	0	0	0	0	0
1971	1	0.349057	0	106	0	0	288.238	4.69899	2272.08	16.5	1.28738	27.334	76.8058	0	0	0	0	0	1	0	0	0	0	0	0	1	0	0	0	0	0	0
1972	1	0.375	0	24	0	0	292.384	8.41355	2967.04	15.7	1.40078	26.548	78.7317	0	0	0	0	0	1	0	0	0	0	0	0	1	0	0	0	0	0	0
1973	1	0.371429	0	70	0	0	294.815	8.0326	3997.84	14.8	0.827814	25.78	80.2162	0	0	0	0	0	1	0	0	0	0	0	0	1	0	0	0	0	0	0
1975	1	0.153846	0	26	0	0	305.43	3.09158	4659.12	13.3	1.6011	24.284	84.7565	0	0	0	0	0	1	0	0	0	0	0	0	1	0	0	0	0	0	0
1978	1	0.252874	0	87	0	0	313.586	5.27194	8821.84	11.1	0.904881	23.94	87.3914	0	0	0	0	0	1	0	0	0	0	0	0	1	0	0	0	0	0	0
1979	1	0.305882	0	85	0	0	316.239	5.48404	9105.14	10.5	0.842409	23.882	88.1979	0	0	0	0	0	1	0	0	0	0	0	0	1	0	0	0	0	0	0
1980	1	0.375	0	40	0	0	318.815	2.81759	9465.38	9.9	0.784008	23.825	88.9587	0	0	0	0	0	1	0	0	0	0	0	0	1	0	0	0	0	0	0
1981	1	0.217391	0	23	0	0	321.092	4.20934	10361.3	9.3	0.738817	23.727	89.7337	0	0	0	0	0	1	0	0	0	0	0	0	1	0	0	0	0	0	0
1982	1	0.190476	0	21	0	0	323.454	3.31246	9578.11	8.8	0.678537	23.617	90.4749	0	0	0	0	0	1	0	0	0	0	0	0	1	0	0	0	0	0	0
1983	1	0.25	0	32	0	0	325.666	3.52304	10425.4	8.3	0.681511	23.507	91.2248	0	0	0	0	0	1	0	0	0	0	0	0	1	0	0	0	0	0	0
1984	1	0.185185	0	27	0	0	329.087	4.50199	10984.9	7.9	0.634413	23.397	91.9374	0	0	0	0	0	1	0	0	0	0	0	0	1	0	0	0	0	0	0
1985	1	0.205128	0	39	0	0	331.196	5.23338	11584.6	7.5	0.611369	23.288	92.6328	0	0	0	0	0	1	0	0	0	0	0	0	1	0	0	0	0	0	0
1986	1	0.115385	0	26	0	0	333.129	3.32653	17111.9	7.1	0.6093	23.165	93.3484	0	0	0	0	0	1	0	0	0	0	0	0	1	0	0	0	0	0	0
1987	1	0.189189	0	37	0	0	334.863	4.73067	20745.3	6.8	0.491825	23.038	93.9637	0	0	0	0	0	1	0	0	0	0	0	0	1	0	0	0	0	0	0
1988	1	0.125	0	32	0	0	336.295	6.78502	25051.9	6.6	0.426639	22.912	94.5199	0	0	0	0	0	1	0	0	0	0	0	0	1	0	0	0	0	0	0
1989	1	0.148148	0	27	0	0	337.674	4.85804	24813.3	6.4	0.409395	22.787	95.0616	0	0	0	0	0	1	0	0	0	0	0	0	1	0	0	0	0	0	0
1990	1	0.148148	0	54	0	0	338.829	4.89271	25359.3	6.3	0.341371	22.661	95.5423	0	0	0	0	0	1	0	0	0	0	0	0	1	0	0	0	0	0	0
1993	23	0.160665	0	361	0	0	341.569	-0.51792	35765.9	6	0.246819	22.254	96.8218	0	0	0	0	0	1	0	0	0	0	0	0	1	0	0	0	0	0	0
2010	1	0.091954	1	87	0	1	141.936	10.6359	4550.45	15.8	0.48296	50.774	658.499	0	1	0	0	0	0	0	0	0	0	0	0	0	0	0	0	0	0	0
1991	2	0.0909091	0	44	0	0	299.77	1.05683	303.056	122.7	2.03973	74.222	229.752	0	0	0	0	1	0	0	0	0	0	1	0	0	0	0	0	0	0	0
2006	3	0.248366	0	153	0	0	391.999	8.06073	806.753	71.2	1.5457	70.431	344.623	0	1	0	0	0	0	0	0	0	0	1	0	0	0	0	0	0	0	0
2005	1	0.0300752	1	5320	0	0	138.33	11.3946	1753.42	24	0.588125	57.478	554.368	0	0	0	0	0	0	1	0	0	0	0	0	0	0	0	0	0	0	0
2006	1	0.0727991	1	5316	0	0	139.105	12.721	2099.23	21.9	0.558374	56.132	575.118	0	0	0	0	0	0	1	0	0	0	0	0	0	0	0	0	0	0	0
2007	1	0.0354077	1	4660	0	0	139.833	14.2309	2693.97	20.1	0.522272	54.801	595.671	0	0	0	0	0	0	1	0	0	0	0	0	0	0	0	0	0	0	0
2008	1	0.0417053	1	3237	0	0	140.551	9.65068	3468.3	18.5	0.512387	53.461	616.481	0	0	0	0	0	0	1	0	0	0	0	0	0	0	0	0	0	0	0
2009	1	0.0403683	1	4236	0	0	141.252	9.39873	3832.24	17.1	0.497381	52.12	637.407	0	0	0	0	0	0	1	0	0	0	0	0	0	0	0	0	0	0	0
2010	1	0.0346969	1	2738	0	0	141.936	10.6359	4550.45	15.8	0.48296	50.774	658.499	0	0	0	0	0	0	1	0	0	0	0	0	0	0	0	0	0	0	0
2011	1	0.0386857	1	1887	0	0	142.618	9.55083	5618.13	14.6	0.47915	49.489	678.934	0	0	0	0	0	0	1	0	0	0	0	0	0	0	0	0	0	0	0
2012	1	0.0346432	1	1934	0	0	143.314	7.86374	6316.92	13.5	0.487231	48.235	699.187	0	0	0	0	0	0	1	0	0	0	0	0	0	0	0	0	0	0	0
2013	1	0.0331897	1	2320	0	0	144.024	7.76615	7050.65	12.5	0.49371	46.987	719.588	0	0	0	0	0	0	1	0	0	0	0	0	0	0	0	0	0	0	0
2014	1	0.0344828	1	1044	0	0	144.755	7.42576	7678.6	11.6	0.506312	45.741	740.239	0	0	0	0	0	0	1	0	0	0	0	0	0	0	0	0	0	0	0
1987	4	0.369565	0	92	0	1	275.691	3.96536	340.417	137.8	2.18388	75.177	203.47	0	1	0	0	0	0	0	0	0	0	1	0	0	0	0	0	0	0	0
1995	9	0.123077	0	65	0	0	324.205	7.57449	373.766	109.5	1.91894	73.393	256.471	0	0	0	1	0	0	0	0	0	0	1	0	0	0	0	0	0	0	0
2009	1	0.122807	1	57	0	0	409.569	7.86189	1101.96	61.4	1.41058	69.413	372.466	0	0	0	0	0	0	0	0	0	0	1	0	0	0	0	0	0	0	0
2010	1	0.254237	1	59	0	0	415.137	8.49758	1357.56	58.2	1.35034	69.07	381.763	0	0	0	0	0	0	0	0	0	0	1	0	0	0	0	0	0	0	0
2011	1	0.136842	1	190	0	0	420.521	5.24134	1458.1	55.1	1.28858	68.724	391.04	0	0	0	0	0	0	0	0	0	0	1	0	0	0	0	0	0	0	0
2012	1	0.0487805	1	41	0	0	425.732	5.45636	1443.88	52	1.23162	68.366	400.418	0	0	0	0	0	0	0	0	0	0	1	0	0	0	0	0	0	0	0
2013	1	0.103448	1	29	0	0	430.799	6.38611	1449.61	49.1	1.18302	67.997	409.909	0	0	0	0	0	0	0	0	0	0	1	0	0	0	0	0	0	0	0
2014	1	0.15	1	20	0	0	435.762	7.41023	1573.88	46.2	1.14562	67.616	419.568	0	0	0	0	0	0	0	0	0	0	1	0	0	0	0	0	0	0	0
2008	1	0.244444	1	45	1	0	403.832	3.0867	998.522	64.7	1.46489	69.754	363.155	0	1	0	0	0	0	0	0	0	0	1	0	0	0	0	0	0	0	0
1993	13	0.223529	0	85	0	0	114.189	8.25192	2209.36	31.4	0.907036	70.066	17.4628	0	1	0	0	0	0	0	0	0	0	0	0	0	0	0	0	0	1	0
2010	3	0.166667	1	138	0	0	415.137	8.49758	1357.56	58.2	1.35034	69.07	381.763	0	1	0	0	0	0	0	0	0	0	1	0	0	0	0	0	0	0	0
1998	1	0.0869565	0	23	0	1	342.892	6.18442	413.299	99	1.83966	72.76	277.707	0	1	0	0	0	0	0	0	0	0	1	0	0	0	0	0	0	0	0
2001	2	0.0689655	0	58	0	1	169.844	4.79989	246.726	76.5	1.68159	86.053	3.39569	0	1	0	0	0	0	0	0	0	0	0	0	0	0	0	0	1	0	0
2006	2	0.158537	0	82	0	1	126.585	5.50095	1589.8	40	1.32958	53.262	107.179	1	0	0	0	0	0	0	0	0	0	0	1	0	0	0	0	0	0	0
1991	1	0.363636	0	33	0	0	299.77	1.05683	303.056	122.7	2.03973	74.222	229.752	0	0	0	0	1	0	0	0	0	0	1	0	0	0	0	0	0	0	0
2005	1	0.337662	0	77	0	1	385.986	7.92343	714.861	74.5	1.57971	70.765	335.504	0	0	1	0	0	0	0	0	0	0	1	0	0	0	0	0	0	0	0
1991	2	0.313559	0	118	0	0	299.77	1.05683	303.056	122.7	2.03973	74.222	229.752	0	0	0	0	1	0	0	0	0	0	1	0	0	0	0	0	0	0	0
1984	1	0.254545	0	55	0	0	100.011	5.75243	818.039	50.2	1.81886	72.168	14.2207	0	1	0	0	0	0	0	0	0	0	0	0	0	0	0	0	0	1	0
2012	2	0.298969	1	194	0	0	425.732	5.45636	1443.88	52	1.23162	68.366	400.418	0	1	0	0	0	0	0	0	0	0	1	0	0	0	0	0	0	0	0
2012	2	0.152344	1	256	0	0	425.732	5.45636	1443.88	52	1.23162	68.366	400.418	0	0	0	1	0	0	0	0	0	0	1	0	0	0	0	0	0	0	0
2007	3	0.0967742	0	62	0	1	77.4981	10.2126	631.525	55.6	1.4895	80.587	2.65569	0	0	0	0	0	0	0	0	1	0	0	0	0	0	0	0	0	0	0
2004	3	0.1	0	20	0	0	1052.37	5.23953	475.292	68.6	1.6152	73.886	35.7726	1	0	0	0	0	1	0	1	0	0	0	0	0	0	0	0	0	0	0
1998	4	0.205882	0	102	0	1	239.994	5.76446	348.324	32.8	1.26572	76.629	18.2564	0	0	1	0	0	0	0	0	0	0	0	0	0	0	0	0	0	0	1
2009	11	0.195876	1	97	0	0	409.569	7.86189	1101.96	61.4	1.41058	69.413	372.466	0	1	0	0	0	0	0	0	0	0	1	0	0	0	0	0	0	0	0
1991	1	0.0884363	0	37903	0	0	122.103	9.26279	333.142	53.2	1.36443	72.688	314.301	0	0	0	1	0	0	1	0	0	0	0	0	0	0	0	0	0	0	0
1992	1	0.0464723	0	23670	0	0	123.609	14.2245	366.461	52.3	1.22554	71.8	328.522	0	0	0	1	0	0	1	0	0	0	0	0	0	0	0	0	0	0	0
1993	1	0.0424408	0	20075	0	0	125.038	13.8837	377.39	50.9	1.14962	70.897	342.961	0	0	0	1	0	0	1	0	0	0	0	0	0	0	0	0	0	0	0
1994	1	0.0404151	0	16479	0	0	126.459	13.0368	473.492	49.2	1.13026	69.976	357.837	0	0	0	1	0	0	1	0	0	0	0	0	0	0	0	0	0	0	0
1995	1	0.0404383	0	17978	0	0	127.84	10.954	609.657	47.4	1.08651	69.039	373.035	0	0	0	1	0	0	1	0	0	0	0	0	0	0	0	0	0	0	0
1996	1	0.034792	0	14831	0	0	129.187	9.92256	709.414	45.5	1.04814	68.084	388.593	0	0	0	1	0	0	1	0	0	0	0	0	0	0	0	0	0	0	0
1997	1	0.0321602	0	9888	0	0	130.516	9.23678	781.744	43.5	1.02345	67.117	404.486	0	0	0	1	0	0	1	0	0	0	0	0	0	0	0	0	0	0	0
1998	1	0.0371157	0	9888	0	0	131.774	7.84595	828.58	41.4	0.95955	66.133	420.606	0	0	0	1	0	0	1	0	0	0	0	0	0	0	0	0	0	0	0
1999	1	0.0357113	0	11985	0	0	132.92	7.66165	873.287	39.2	0.865851	65.135	436.766	0	0	0	1	0	0	1	0	0	0	0	0	0	0	0	0	0	0	0
2000	1	0.0428398	0	8240	0	0	133.972	8.49009	959.372	36.8	0.787957	64.123	452.999	0	0	0	1	0	0	1	0	0	0	0	0	0	0	0	0	0	0	0
2006	1	0.0453939	1	5243	0	0	139.105	12.721	2099.23	21.9	0.558374	56.132	575.118	0	0	0	1	0	0	1	0	0	0	0	0	0	0	0	0	0	0	0
2007	1	0.0696836	1	7491	0	0	139.833	14.2309	2693.97	20.1	0.522272	54.801	595.671	0	0	0	1	0	0	1	0	0	0	0	0	0	0	0	0	0	0	0
2008	1	0.0554072	1	4494	0	0	140.551	9.65068	3468.3	18.5	0.512387	53.461	616.481	0	0	0	1	0	0	1	0	0	0	0	0	0	0	0	0	0	0	0
2009	1	0.0435474	1	3146	0	0	141.252	9.39873	3832.24	17.1	0.497381	52.12	637.407	0	0	0	1	0	0	1	0	0	0	0	0	0	0	0	0	0	0	0
2010	1	0.0459827	1	4045	0	0	141.936	10.6359	4550.45	15.8	0.48296	50.774	658.499	0	0	0	1	0	0	1	0	0	0	0	0	0	0	0	0	0	0	0
2011	1	0.0341578	1	2547	0	0	142.618	9.55083	5618.13	14.6	0.47915	49.489	678.934	0	0	0	1	0	0	1	0	0	0	0	0	0	0	0	0	0	0	0
1991	1	0.379378	0	4054	0	0	299.77	1.05683	303.056	122.7	2.03973	74.222	229.752	0	0	0	1	0	0	1	0	0	0	1	0	0	0	0	0	0	0	0
1992	1	0.368794	0	2397	0	0	305.835	5.4824	316.954	119.4	2.00318	74.016	236.274	0	0	0	1	0	0	1	0	0	0	1	0	0	0	0	0	0	0	0
1993	1	0.407965	0	2260	0	0	311.922	4.75078	301.159	116.1	1.97063	73.809	242.896	0	0	0	1	0	0	1	0	0	0	1	0	0	0	0	0	0	0	0
1994	1	0.527663	0	1211	0	0	318.043	6.65892	346.103	112.8	1.94324	73.601	249.629	0	0	0	1	0	0	1	0	0	0	1	0	0	0	0	0	0	0	0
1995	1	0.311525	0	1987	0	0	324.205	7.57449	373.766	109.5	1.91894	73.393	256.471	0	0	0	1	0	0	1	0	0	0	1	0	0	0	0	0	0	0	0
1997	1	0.254072	0	2456	0	0	336.642	4.04982	415.494	102.6	1.86917	72.972	270.523	0	0	0	1	0	0	1	0	0	0	1	0	0	0	0	0	0	0	0
1998	1	0.237128	0	2117	0	0	342.892	6.18442	413.299	99	1.83966	72.76	277.707	0	0	0	1	0	0	1	0	0	0	1	0	0	0	0	0	0	0	0
1999	1	0.198294	0	3399	0	0	349.14	8.84576	441.999	95.4	1.80556	72.547	284.978	0	0	0	1	0	0	1	0	0	0	1	0	0	0	0	0	0	0	0
2000	1	0.216301	0	2552	0	0	355.368	3.84099	443.314	91.8	1.76813	72.333	292.323	0	0	0	1	0	0	1	0	0	0	1	0	0	0	0	0	0	0	0
2001	1	0.235821	0	2010	0	0	361.565	4.82397	451.573	88.2	1.72877	72.082	300.119	0	0	0	1	0	0	1	0	0	0	1	0	0	0	0	0	0	0	0
2002	1	0.266432	0	1704	0	0	367.725	3.80398	470.987	84.6	1.68956	71.756	308.797	0	0	0	1	0	0	1	0	0	0	1	0	0	0	0	0	0	0	0
2003	1	0.273655	0	2547	0	0	373.849	7.86038	546.727	81.2	1.65149	71.428	317.584	0	0	0	1	0	0	1	0	0	0	1	0	0	0	0	0	0	0	0
2004	1	0.218616	0	1633	0	0	379.937	7.92294	627.774	77.8	1.61531	71.097	326.495	0	0	0	1	0	0	1	0	0	0	1	0	0	0	0	0	0	0	0
2005	1	0.250675	0	6666	0	0	385.986	7.92343	714.861	74.5	1.57971	70.765	335.504	0	0	0	1	0	0	1	0	0	0	1	0	0	0	0	0	0	0	0
2006	1	0.234608	0	2745	0	0	391.999	8.06073	806.753	71.2	1.5457	70.431	344.623	0	0	0	1	0	0	1	0	0	0	1	0	0	0	0	0	0	0	0
2007	1	0.242231	0	3926	0	0	397.96	7.66082	1028.33	67.9	1.50922	70.094	353.851	0	0	0	1	0	0	1	0	0	0	1	0	0	0	0	0	0	0	0
2008	1	0.178162	1	3755	0	0	403.832	3.0867	998.522	64.7	1.46489	69.754	363.155	0	0	0	1	0	0	1	0	0	0	1	0	0	0	0	0	0	0	0
2009	1	0.172469	1	4395	0	0	409.569	7.86189	1101.96	61.4	1.41058	69.413	372.466	0	0	0	1	0	0	1	0	0	0	1	0	0	0	0	0	0	0	0
2010	1	0.132079	1	5103	0	0	415.137	8.49758	1357.56	58.2	1.35034	69.07	381.763	0	0	0	1	0	0	1	0	0	0	1	0	0	0	0	0	0	0	0
2011	1	0.00941781	1	8176	0	0	420.521	5.24134	1458.1	55.1	1.28858	68.724	391.04	0	0	0	1	0	0	1	0	0	0	1	0	0	0	0	0	0	0	0
1984	1	0.259259	0	27	0	0	329.087	4.50199	10984.9	7.9	0.634413	23.397	91.9374	0	0	0	1	0	0	1	0	0	0	0	0	1	0	0	0	0	0	0
1985	1	0.205128	0	39	0	0	331.196	5.23338	11584.6	7.5	0.611369	23.288	92.6328	0	0	0	1	0	0	1	0	0	0	0	0	1	0	0	0	0	0	0
1986	1	0.115385	0	26	0	0	333.129	3.32653	17111.9	7.1	0.6093	23.165	93.3484	0	0	0	1	0	0	1	0	0	0	0	0	1	0	0	0	0	0	0
1987	1	0.189189	0	37	0	0	334.863	4.73067	20745.3	6.8	0.491825	23.038	93.9637	0	0	0	1	0	0	1	0	0	0	0	0	1	0	0	0	0	0	0
1988	1	0.125	0	32	0	0	336.295	6.78502	25051.9	6.6	0.426639	22.912	94.5199	0	0	0	1	0	0	1	0	0	0	0	0	1	0	0	0	0	0	0
1989	1	0.148148	0	27	0	0	337.674	4.85804	24813.3	6.4	0.409395	22.787	95.0616	0	0	0	1	0	0	1	0	0	0	0	0	1	0	0	0	0	0	0
1990	1	0.148148	0	54	0	0	338.829	4.89271	25359.3	6.3	0.341371	22.661	95.5423	0	0	0	1	0	0	1	0	0	0	0	0	1	0	0	0	0	0	0
1983	1	0.108696	0	138	0	0	413.751	13.3762	2198.93	28.8	1.47422	38.307	24.6219	0	0	0	1	0	0	1	0	0	0	0	0	0	1	0	0	0	0	0
2010	1	0.269231	1	26	0	0	509.816	6.80482	23087.2	4.1	0.498225	18.064	40.6027	0	0	0	1	0	0	1	0	0	0	0	0	0	1	0	0	0	0	0
1995	1	0.121818	0	550	0	0	116.399	8.12032	2846.59	28.3	1.0005	69.724	18.0043	0	0	0	1	0	0	1	0	0	0	0	0	0	0	0	0	0	1	0
1996	1	0.0997921	0	481	0	0	117.697	5.65194	3043.98	26.9	1.10858	69.551	18.309	0	0	0	1	0	0	1	0	0	0	0	0	0	0	0	0	0	1	0
1997	1	0.114504	0	524	0	0	119.099	-2.75358	2468.18	25.5	1.18437	69.378	18.6324	0	0	0	1	0	0	1	0	0	0	0	0	0	0	0	0	0	1	0
1998	1	0.0754039	0	557	0	0	120.545	-7.63404	1845.83	24.3	1.20644	69.205	18.9651	0	0	0	1	0	0	1	0	0	0	0	0	0	0	0	0	0	1	0
1999	1	0.123426	0	397	0	0	121.941	4.57231	2033.26	23.1	1.15185	69.031	19.2932	0	0	0	1	0	0	1	0	0	0	0	0	0	0	0	0	0	1	0
2000	1	0.10049	0	408	0	0	123.222	4.45525	2007.74	22	1.04442	68.614	19.7583	0	0	0	1	0	0	1	0	0	0	0	0	0	0	0	0	0	1	0
2001	1	0.070529	0	397	0	0	124.37	3.44425	1893.26	20.9	0.927425	67.452	20.6807	0	0	0	1	0	0	1	0	0	0	0	0	0	0	0	0	0	1	0
2002	1	0.104396	0	364	0	0	125.407	6.14904	2096.19	19.9	0.830501	66.266	21.6131	0	0	0	1	0	0	1	0	0	0	0	0	0	0	0	0	0	1	0
2003	1	0.137184	1	277	0	0	126.348	7.18924	2359.12	19	0.747606	65.059	22.5544	0	0	0	1	0	0	1	0	0	0	0	0	0	0	0	0	0	1	0
2004	1	0.0303605	1	527	0	0	127.22	6.28934	2660.13	18.1	0.68769	63.831	23.5082	0	0	0	1	0	0	1	0	0	0	0	0	0	0	0	0	0	1	0
2005	1	0.0397554	1	327	0	0	128.044	4.18764	2894.06	17.2	0.645482	62.589	24.4729	0	0	0	1	0	0	1	0	0	0	0	0	0	0	0	0	0	1	0
2007	1	0.00534759	1	374	0	0	129.543	5.43515	3973.02	15.6	0.55992	60.05	26.4397	0	0	0	1	0	0	1	0	0	0	0	0	0	0	0	0	0	1	0
2008	1	0.00483092	1	414	0	0	130.226	1.7257	4379.66	14.9	0.525823	58.758	27.4387	0	0	0	1	0	0	1	0	0	0	0	0	0	0	0	0	0	1	0
2009	1	0.00501672	1	598	0	0	130.883	-0.690618	4213.01	14.2	0.50354	57.457	28.4472	0	0	0	1	0	0	1	0	0	0	0	0	0	0	0	0	0	1	0
1991	1	0.0461929	0	1970	0	0	213.331	5.96084	138.447	48.8	2.10753	79.371	14.3241	0	0	0	1	0	0	1	0	0	0	0	0	0	0	0	0	0	0	1
1992	1	0.0471573	0	2269	0	0	217.775	8.64605	139.2	46.3	2.06182	78.994	14.8898	0	0	0	1	0	0	1	0	0	0	0	0	0	0	0	0	0	0	1
1993	1	0.0491291	0	2239	0	0	222.128	8.07273	182.308	43.7	1.9791	78.613	15.4629	0	0	0	1	0	0	1	0	0	0	0	0	0	0	0	0	0	0	1
1994	1	0.0403745	0	3418	0	0	226.278	8.83898	221.129	41.3	1.85123	78.226	16.0368	0	0	0	1	0	0	1	0	0	0	0	0	0	0	0	0	0	0	1
1995	1	0.0477244	0	3164	0	0	230.147	9.54048	276.813	38.9	1.69529	77.834	16.6047	0	0	0	1	0	0	1	0	0	0	0	0	0	0	0	0	0	0	1
1996	1	0.0403976	0	3119	0	0	233.705	9.34002	324.147	36.7	1.53439	77.437	17.1634	0	0	0	1	0	0	1	0	0	0	0	0	0	0	0	0	0	0	1
1997	1	0.0251726	0	2463	0	0	236.976	8.15208	348.017	34.7	1.38965	77.035	17.7136	0	0	0	1	0	0	1	0	0	0	0	0	0	0	0	0	0	0	1
1998	1	0.0348171	0	2269	0	0	239.994	5.76446	348.324	32.8	1.26572	76.629	18.2564	0	0	0	1	0	0	1	0	0	0	0	0	0	0	0	0	0	0	1
1999	1	0.0543301	0	2448	0	0	242.821	4.77359	362.92	31.2	1.17106	76.183	18.824	0	0	0	1	0	0	1	0	0	0	0	0	0	0	0	0	0	0	1
2000	1	0.00724638	0	552	0	0	256.897	6.78732	390.093	29.7	1.10043	75.626	19.4774	0	0	0	1	0	0	1	0	0	0	0	0	0	0	0	0	0	0	1
2004	1	0.056701	0	194	0	0	267.884	7.53641	546.91	25.6	0.920597	73.317	22.1637	0	0	0	1	0	0	1	0	0	0	0	0	0	0	0	0	0	0	1
2010	1	0.092437	0	119	0	0	283.703	6.42324	1317.89	22.9	1.00012	69.583	26.7571	0	0	0	1	0	0	1	0	0	0	0	0	0	0	0	0	0	0	1
2006	1	0.287879	1	66	0	0	139.105	12.721	2099.23	21.9	0.558374	56.132	575.118	0	0	0	1	0	0	0	0	0	0	0	0	0	0	0	0	0	0	0
2001	1	0.0251149	0	9795	0	0	134.949	8.33573	1053.11	34.2	0.726381	62.907	471.767	0	0	0	1	0	0	1	0	0	0	0	0	0	0	0	0	0	0	0
2002	1	0.0261147	0	8769	0	0	135.856	9.13363	1148.51	31.5	0.67	61.575	491.994	0	0	0	1	0	0	1	0	0	0	0	0	0	0	0	0	0	0	0
2003	1	0.0465649	0	7860	0	0	136.705	10.038	1288.64	28.8	0.622861	60.224	512.474	0	0	0	1	0	0	1	0	0	0	0	0	0	0	0	0	0	0	0
2004	1	0.0368868	1	5422	0	0	137.519	10.1136	1508.67	26.3	0.593933	58.856	533.257	0	0	0	1	0	0	1	0	0	0	0	0	0	0	0	0	0	0	0
2005	1	0.0419855	1	5097	0	0	138.33	11.3946	1753.42	24	0.588125	57.478	554.368	0	0	0	1	0	0	1	0	0	0	0	0	0	0	0	0	0	0	0
2006	1	0.0605783	1	7643	0	0	139.105	12.721	2099.23	21.9	0.558374	56.132	575.118	0	0	0	1	0	0	1	0	0	0	0	0	0	0	0	0	0	0	0
2007	1	0.0524249	1	4330	0	0	139.833	14.2309	2693.97	20.1	0.522272	54.801	595.671	0	0	0	1	0	0	1	0	0	0	0	0	0	0	0	0	0	0	0
2008	1	0.0477311	1	2975	0	0	140.551	9.65068	3468.3	18.5	0.512387	53.461	616.481	0	0	0	1	0	0	1	0	0	0	0	0	0	0	0	0	0	0	0
2009	1	0.043956	1	3913	0	0	141.252	9.39873	3832.24	17.1	0.497381	52.12	637.407	0	0	0	1	0	0	1	0	0	0	0	0	0	0	0	0	0	0	0
2010	1	0.0362062	1	2541	0	0	141.936	10.6359	4550.45	15.8	0.48296	50.774	658.499	0	0	0	1	0	0	1	0	0	0	0	0	0	0	0	0	0	0	0
2006	10	0.0402948	1	58345	0	0	139.105	12.721	2099.23	21.9	0.558374	56.132	575.118	0	0	0	1	0	0	1	0	0	0	0	0	0	0	0	0	0	0	0
1985	37	0.111111	0	45	0	0	285.364	6.64016	1736.41	72.7284	1.63394	66.2096	208.278	0	0	0	1	0	0	1	0	0	1	0	0	0	0	0	0	0	0	0
2004	3	0.0454545	1	22	0	0	127.22	6.28934	2660.13	18.1	0.68769	63.831	23.5082	0	0	0	0	1	0	0	0	0	0	0	0	0	0	0	0	0	1	0
1987	2	0.5	0	22	0	1	275.691	3.96536	340.417	137.8	2.18388	75.177	203.47	0	1	0	0	1	0	0	0	0	0	1	0	0	0	0	0	0	0	0
2008	1	0.210191	1	157	0	0	403.832	3.0867	998.522	64.7	1.46489	69.754	363.155	0	0	0	0	0	0	0	0	0	0	1	0	0	0	0	0	0	0	0
2009	1	0.211009	1	218	0	0	409.569	7.86189	1101.96	61.4	1.41058	69.413	372.466	0	0	0	0	0	0	0	0	0	0	1	0	0	0	0	0	0	0	0
2010	1	0.266234	1	154	0	0	415.137	8.49758	1357.56	58.2	1.35034	69.07	381.763	0	0	0	0	0	0	0	0	0	0	1	0	0	0	0	0	0	0	0
2011	1	0.213884	1	533	0	0	420.521	5.24134	1458.1	55.1	1.28858	68.724	391.04	0	0	0	0	0	0	0	0	0	0	1	0	0	0	0	0	0	0	0
2012	1	0.220165	1	486	0	0	425.732	5.45636	1443.88	52	1.23162	68.366	400.418	0	0	0	0	0	0	0	0	0	0	1	0	0	0	0	0	0	0	0
2013	1	0.270161	1	496	0	0	430.799	6.38611	1449.61	49.1	1.18302	67.997	409.909	0	0	0	0	0	0	0	0	0	0	1	0	0	0	0	0	0	0	0
2006	2	0.152778	0	72	0	1	126.585	5.50095	1589.8	40	1.32958	53.262	107.179	1	0	0	0	0	0	0	0	0	0	0	1	0	0	0	0	0	0	0
1973	1	0.428571	0	700	1	0	200.044	3.29552	143.779	202.9	2.32741	79.347	122.838	0	0	0	1	0	0	1	0	0	0	1	0	0	0	0	0	0	0	0
1976	1	0.410423	0	307	1	0	214.46	1.6631	161.092	189.6	2.30466	78.323	138.219	0	0	0	1	0	0	1	0	0	0	1	0	0	0	0	0	0	0	0
1999	1	0.203895	0	873	1	0	349.14	8.84576	441.999	95.4	1.80556	72.547	284.978	0	0	0	1	0	0	1	0	0	0	1	0	0	0	0	0	0	0	0
1997	4	0.119403	0	134	0	1	236.976	8.15208	348.017	34.7	1.38965	77.035	17.7136	0	1	0	0	0	0	0	0	0	0	0	0	0	0	0	0	0	0	1
1996	3	0.265	0	200	0	1	330.408	7.54952	399.95	106.1	1.89522	73.183	263.441	0	0	1	0	0	0	0	0	0	0	1	0	0	0	0	0	0	0	0
1978	1	0.313416	0	3548	0	0	224.506	5.71253	205.693	178.9	2.28678	77.621	149.38	0	0	0	1	0	0	0	0	0	0	1	0	0	0	0	0	0	0	0
1979	1	0.5	0	134	0	0	229.718	-5.23818	224.001	173.3	2.2949	77.264	155.286	0	0	0	1	0	0	0	0	0	0	1	0	0	0	0	0	0	0	0
1980	1	0.327273	0	1595	0	0	235.085	6.73582	266.578	167.9	2.30952	76.902	161.444	0	0	0	1	0	0	0	0	0	0	1	0	0	0	0	0	0	0	0
1981	1	0.491525	0	59	0	0	240.612	6.0062	270.471	162.8	2.32376	76.583	167.522	0	0	0	1	0	0	0	0	0	0	1	0	0	0	0	0	0	0	0
1982	1	0.312298	0	618	0	0	246.281	3.47573	274.111	158	2.32868	76.353	173.153	0	0	0	1	0	0	0	0	0	0	1	0	0	0	0	0	0	0	0
1983	1	0.364286	0	140	0	0	252.062	7.28889	291.238	153.6	2.32039	76.121	178.956	0	0	0	1	0	0	0	0	0	0	1	0	0	0	0	0	0	0	0
1985	1	0.340986	0	1176	0	0	263.811	5.2543	296.435	145.6	2.25985	75.652	190.976	0	0	0	1	0	0	0	0	0	0	1	0	0	0	0	0	0	0	0
1986	1	0.345609	0	1765	0	0	269.736	4.77656	310.466	141.7	2.22096	75.415	197.166	0	0	0	1	0	0	0	0	0	0	1	0	0	0	0	0	0	0	0
1987	1	0.426036	0	169	0	0	275.691	3.96536	340.417	137.8	2.18388	75.177	203.47	0	0	0	1	0	0	0	0	0	0	1	0	0	0	0	0	0	0	0
1988	1	0.313199	0	4470	0	0	281.674	9.62778	354.149	133.8	2.14676	74.937	209.895	0	0	0	1	0	0	0	0	0	0	1	0	0	0	0	0	0	0	0
1989	1	0.34229	0	1563	0	0	287.682	5.94734	346.113	130	2.11087	74.695	216.442	0	0	0	1	0	0	0	0	0	0	1	0	0	0	0	0	0	0	0
1990	1	0.323864	0	176	0	0	293.717	5.53345	367.557	126.2	2.07609	74.453	223.096	0	0	0	1	0	0	0	0	0	0	1	0	0	0	0	0	0	0	0
1991	1	0.341799	0	1890	0	0	299.77	1.05683	303.056	122.7	2.03973	74.222	229.752	0	0	0	1	0	0	0	0	0	0	1	0	0	0	0	0	0	0	0
1992	1	0.270648	0	787	0	0	305.835	5.4824	316.954	119.4	2.00318	74.016	236.274	0	0	0	1	0	0	0	0	0	0	1	0	0	0	0	0	0	0	0
1993	1	0.188119	0	101	0	0	311.922	4.75078	301.159	116.1	1.97063	73.809	242.896	0	0	0	1	0	0	0	0	0	0	1	0	0	0	0	0	0	0	0
1994	1	0.124138	0	145	0	0	318.043	6.65892	346.103	112.8	1.94324	73.601	249.629	0	0	0	1	0	0	0	0	0	0	1	0	0	0	0	0	0	0	0
1995	1	0.20625	0	160	0	0	324.205	7.57449	373.766	109.5	1.91894	73.393	256.471	0	0	0	1	0	0	0	0	0	0	1	0	0	0	0	0	0	0	0
1996	1	0.230653	0	659	0	0	330.408	7.54952	399.95	106.1	1.89522	73.183	263.441	0	0	0	1	0	0	0	0	0	0	1	0	0	0	0	0	0	0	0
1997	1	0.207101	0	338	0	0	336.642	4.04982	415.494	102.6	1.86917	72.972	270.523	0	0	0	1	0	0	0	0	0	0	1	0	0	0	0	0	0	0	0
1998	1	0.175168	0	1039	0	0	342.892	6.18442	413.299	99	1.83966	72.76	277.707	0	0	0	1	0	0	0	0	0	0	1	0	0	0	0	0	0	0	0
1999	1	0.19426	0	1359	0	0	349.14	8.84576	441.999	95.4	1.80556	72.547	284.978	0	0	0	1	0	0	0	0	0	0	1	0	0	0	0	0	0	0	0
2000	1	0.2	0	1165	0	0	355.368	3.84099	443.314	91.8	1.76813	72.333	292.323	0	0	0	1	0	0	0	0	0	0	1	0	0	0	0	0	0	0	0
2001	1	0.182276	0	993	0	0	361.565	4.82397	451.573	88.2	1.72877	72.082	300.119	0	0	0	1	0	0	0	0	0	0	1	0	0	0	0	0	0	0	0
2002	1	0.192893	0	591	0	0	367.725	3.80398	470.987	84.6	1.68956	71.756	308.797	0	0	0	1	0	0	0	0	0	0	1	0	0	0	0	0	0	0	0
2003	1	0.202338	0	1112	0	0	373.849	7.86038	546.727	81.2	1.65149	71.428	317.584	0	0	0	1	0	0	0	0	0	0	1	0	0	0	0	0	0	0	0
2004	1	0.206897	0	1015	0	0	379.937	7.92294	627.774	77.8	1.61531	71.097	326.495	0	0	0	1	0	0	0	0	0	0	1	0	0	0	0	0	0	0	0
2005	1	0.245742	0	6047	0	0	385.986	7.92343	714.861	74.5	1.57971	70.765	335.504	0	0	0	1	0	0	0	0	0	0	1	0	0	0	0	0	0	0	0
2006	1	0.223958	0	2304	0	0	391.999	8.06073	806.753	71.2	1.5457	70.431	344.623	0	0	0	1	0	0	0	0	0	0	1	0	0	0	0	0	0	0	0
2007	1	0.208652	0	3005	0	0	397.96	7.66082	1028.33	67.9	1.50922	70.094	353.851	0	0	0	1	0	0	0	0	0	0	1	0	0	0	0	0	0	0	0
2008	1	0.176844	1	2997	0	0	403.832	3.0867	998.522	64.7	1.46489	69.754	363.155	0	0	0	1	0	0	0	0	0	0	1	0	0	0	0	0	0	0	0
2009	1	0.173345	1	3444	0	0	409.569	7.86189	1101.96	61.4	1.41058	69.413	372.466	0	0	0	1	0	0	0	0	0	0	1	0	0	0	0	0	0	0	0
1991	1	0.0428571	0	70	0	0	122.103	9.26279	333.142	53.2	1.36443	72.688	314.301	0	0	0	1	0	0	1	0	0	0	0	0	0	0	0	0	0	0	0
2015	1	0.1	1	20	1	1	440.655	7.99625	1605.61	43.5	1.11663	67.223	429.429	0	0	1	0	0	0	0	0	0	0	1	0	0	0	0	0	0	0	0
1989	1	0.365854	0	41	1	0	287.682	5.94734	346.113	130	2.11087	74.695	216.442	0	0	0	1	0	0	1	0	0	0	1	0	0	0	0	0	0	0	0
1997	1	0.126844	0	339	0	0	157.935	5.04861	217.788	96.1	2.21351	88.166	2.67268	0	1	0	0	0	0	1	0	0	0	0	0	0	0	0	0	1	0	0
2010	1	0.230769	1	26	0	0	509.816	6.80482	23087.2	4.1	0.498225	18.064	40.6027	0	0	0	0	0	1	0	0	0	0	0	0	0	1	0	0	0	0	0
1982	1	0.277778	0	36	0	0	407.696	8.33808	1992.53	31.1	1.54547	39.939	23.6198	1	0	0	0	0	0	0	0	0	0	0	0	0	1	0	0	0	0	0
1982	1	0.333333	0	60	0	0	407.696	8.33808	1992.53	31.1	1.54547	39.939	23.6198	1	0	0	0	0	0	0	0	0	0	0	0	0	1	0	0	0	0	0
1996	1	0.0367676	0	10308	0	0	129.187	9.92256	709.414	45.5	1.04814	68.084	388.593	0	0	0	0	0	0	1	0	0	0	0	0	0	0	0	0	0	0	0
1997	1	0.0367793	0	10060	0	0	130.516	9.23678	781.744	43.5	1.02345	67.117	404.486	0	0	0	0	0	0	1	0	0	0	0	0	0	0	0	0	0	0	0
1998	1	0.0408327	0	12490	0	0	131.774	7.84595	828.58	41.4	0.95955	66.133	420.606	0	0	0	0	0	0	1	0	0	0	0	0	0	0	0	0	0	0	0
1999	1	0.0406732	0	8556	0	0	132.92	7.66165	873.287	39.2	0.865851	65.135	436.766	0	0	0	0	0	0	1	0	0	0	0	0	0	0	0	0	0	0	0
2000	1	0.0318363	0	11779	0	0	133.972	8.49009	959.372	36.8	0.787957	64.123	452.999	0	0	0	0	0	0	1	0	0	0	0	0	0	0	0	0	0	0	0
2001	1	0.0251149	0	9795	0	0	134.949	8.33573	1053.11	34.2	0.726381	62.907	471.767	0	0	0	0	0	0	1	0	0	0	0	0	0	0	0	0	0	0	0
2002	1	0.0261147	0	8769	0	0	135.856	9.13363	1148.51	31.5	0.67	61.575	491.994	0	0	0	0	0	0	1	0	0	0	0	0	0	0	0	0	0	0	0
2003	1	0.0465649	0	7860	0	0	136.705	10.038	1288.64	28.8	0.622861	60.224	512.474	0	0	0	0	0	0	1	0	0	0	0	0	0	0	0	0	0	0	0
2004	1	0.0368868	1	5422	0	0	137.519	10.1136	1508.67	26.3	0.593933	58.856	533.257	0	0	0	0	0	0	1	0	0	0	0	0	0	0	0	0	0	0	0
2005	1	0.0419855	1	5097	0	0	138.33	11.3946	1753.42	24	0.588125	57.478	554.368	0	0	0	0	0	0	1	0	0	0	0	0	0	0	0	0	0	0	0
2007	3	0.0328638	1	213	0	0	139.833	14.2309	2693.97	20.1	0.522272	54.801	595.671	0	0	1	0	0	0	0	0	0	0	0	0	0	0	0	0	0	0	0
2001	2	0.0833333	0	48	0	0	169.844	4.79989	246.726	76.5	1.68159	86.053	3.39569	0	1	0	0	0	0	0	0	0	0	0	0	0	0	0	0	1	0	0
1984	22	0.0823529	0	85	0	1	110.012	15.1915	250.714	54.6	1.31207	77.797	230.206	1	0	0	0	0	0	0	0	0	0	0	0	0	0	0	0	0	0	0
2003	10	0.121212	0	33	0	0	265.429	6.89906	480.58	26.4	0.936613	73.908	21.4741	0	0	0	0	0	0	0	0	0	0	0	0	0	0	0	0	0	0	1
2005	1	0.234269	0	5737	1	0	385.986	7.92343	714.861	74.5	1.57971	70.765	335.504	0	0	0	1	0	0	1	0	0	0	1	0	0	0	0	0	0	0	0
1974	1	0.761905	0	42	1	0	45.7791	5.34238	1736.41	160.1	2.30007	76.087	7.1544	0	0	0	1	0	0	1	0	0	0	0	0	0	0	0	1	0	0	0
1999	1	0.148427	0	2924	0	0	164.405	4.41257	214.107	85.8	1.94166	87.143	3.02268	0	0	0	0	0	0	1	0	0	0	0	0	0	0	0	0	1	0	0
1998	1	0.128338	0	1161	0	0	161.244	3.01639	210.611	90.8	2.07317	87.664	2.84442	1	0	0	0	0	0	1	0	0	0	0	0	0	0	0	0	1	0	0
1999	1	0.148427	0	2924	0	0	164.405	4.41257	214.107	85.8	1.94166	87.143	3.02268	1	0	0	0	0	0	1	0	0	0	0	0	0	0	0	0	1	0	0
2000	1	0.0977444	0	1729	0	0	167.012	6.2	229.49	81	1.81727	86.603	3.20739	1	0	0	0	0	0	1	0	0	0	0	0	0	0	0	0	1	0	0
2001	1	0.145657	0	1888	0	0	169.844	4.79989	246.726	76.5	1.68159	86.053	3.39569	1	0	0	0	0	0	1	0	0	0	0	0	0	0	0	0	1	0	0
2002	1	0.199525	0	842	0	0	172.484	0.120143	244.721	72.2	1.54272	85.76	3.52093	1	0	0	0	0	0	1	0	0	0	0	0	0	0	0	0	1	0	0
2003	1	0.209091	0	330	0	0	174.962	3.94504	252.402	68.2	1.42652	85.462	3.64626	1	0	0	0	0	0	1	0	0	0	0	0	0	0	0	0	1	0	0
2004	1	0.226087	0	115	1	0	379.937	7.92294	627.774	77.8	1.61531	71.097	326.495	0	0	1	0	0	0	1	0	0	0	1	0	0	0	0	0	0	0	0
1986	1	0.25	0	52	0	0	269.736	4.77656	310.466	141.7	2.22096	75.415	197.166	0	1	0	0	0	0	1	0	0	0	1	0	0	0	0	0	0	0	0
1987	1	0.52381	0	21	0	0	275.691	3.96536	340.417	137.8	2.18388	75.177	203.47	0	1	0	0	0	0	1	0	0	0	1	0	0	0	0	0	0	0	0
1988	1	0.384615	0	26	0	0	281.674	9.62778	354.149	133.8	2.14676	74.937	209.895	0	1	0	0	0	0	1	0	0	0	1	0	0	0	0	0	0	0	0
2010	5	0.181818	1	66	0	0	415.137	8.49758	1357.56	58.2	1.35034	69.07	381.763	0	1	0	0	0	0	0	0	0	0	1	0	0	0	0	0	0	0	0
2009	16	0.370839	0	2764	0	0	409.569	7.86189	1101.96	61.4	1.41058	69.413	372.466	0	0	0	0	0	0	0	0	0	0	1	0	0	0	0	0	0	0	0

## Sheet: prediction_data
Country	Year	Population_density	GDP_growth_annual_percent	GDP_per_capita	Mortality_rate_under_5	Population_growth	Rural_population_percent	Urban_population	Study_Length	Vaccination	Outbreak	Youth	SSC5	SSC2	SSC3	SSC4	DTC1	DTC2	DTC4	Australia	Bangladesh	Brunei Darussalam	Cambodia	China	India	Indonesia	Japan	Korea	Lao PDR	Malaysia	Myanmar	Nepal	Pakistan	Papua New Guinea	Philippines	Russian Federation	Singapore	Sri Lanka	Thailand	Timor-Leste	Vietnam	Hong Kong
Australia	1961	1.36457	2.48577	1874.73	24.3	1.98974	18.059	85.8988	1	0	0	0	0	0	0	0	0	0	0	1	0	0	0	0	0	0	0	0	0	0	0	0	0	0	0	0	0	0	0	0	0	0
Australia	1962	1.39828	1.29609	1851.84	23.7	2.44064	17.772	88.3293	1	0	0	0	0	0	0	0	0	0	0	1	0	0	0	0	0	0	0	0	0	0	0	0	0	0	0	0	0	0	0	0	0	0
Australia	1963	1.42535	6.21463	1964.15	23.2	1.91782	17.489	90.3495	1	0	0	0	0	0	0	0	0	0	0	1	0	0	0	0	0	0	0	0	0	0	0	0	0	0	0	0	0	0	0	0	0	0
Australia	1964	1.4536	6.97852	2128.07	22.7	1.96235	17.208	92.4538	1	0	0	0	0	0	0	0	0	0	0	1	0	0	0	0	0	0	0	0	0	0	0	0	0	0	0	0	0	0	0	0	0	0
Australia	1965	1.48237	5.98351	2277.56	22.4	1.95972	16.932	94.5978	1	0	0	0	0	0	0	0	0	0	0	1	0	0	0	0	0	0	0	0	0	0	0	0	0	0	0	0	0	0	0	0	0	0
Australia	1966	1.5166	2.38246	2340.44	22.1	2.28318	16.66	97.0994	1	0	0	0	0	0	0	0	0	0	0	1	0	0	0	0	0	0	0	0	0	0	0	0	0	0	0	0	0	0	0	0	0	0
Australia	1967	1.53587	6.30262	2576.28	22	1.26228	16.493	98.5299	1	0	0	0	0	0	0	0	0	0	0	1	0	0	0	0	0	0	0	0	0	0	0	0	0	0	0	0	0	0	0	0	0	0
Australia	1968	1.5632	5.09581	2720.08	21.9	1.76416	16.328	100.482	1	0	0	0	0	0	0	0	0	0	0	1	0	0	0	0	0	0	0	0	0	0	0	0	0	0	0	0	0	0	0	0	0	0
Australia	1969	1.59627	7.04433	2986.95	21.7	2.09302	16.164	102.808	1	0	0	0	0	0	0	0	0	0	0	1	0	0	0	0	0	0	0	0	0	0	0	0	0	0	0	0	0	0	0	0	0	0
Australia	1970	1.62803	7.17219	3299.84	21.5	1.97019	16.001	105.058	1	0	0	0	0	0	0	0	0	0	0	1	0	0	0	0	0	0	0	0	0	0	0	0	0	0	0	0	0	0	0	0	0	0
Australia	1971	1.684	4.00368	3489.95	21	3.38029	15.84	108.878	1	0	0	0	0	0	0	0	0	0	0	1	0	0	0	0	0	0	0	0	0	0	0	0	0	0	0	0	0	0	0	0	0	0
Australia	1972	1.71524	3.91252	3943.79	20.3	1.83815	15.68	111.108	1	0	0	0	0	0	0	0	0	0	0	1	0	0	0	0	0	0	0	0	0	0	0	0	0	0	0	0	0	0	0	0	0	0
Australia	1973	1.74167	2.61372	4763.63	19.4	1.52882	15.522	113.032	1	0	0	0	0	0	0	0	0	0	0	1	0	0	0	0	0	0	0	0	0	0	0	0	0	0	0	0	0	0	0	0	0	0
Australia	1974	1.78631	4.10336	6473.17	18.4	2.53122	15.364	116.146	1	0	0	0	0	0	0	0	0	0	0	1	0	0	0	0	0	0	0	0	0	0	0	0	0	0	0	0	0	0	0	0	0	0
Australia	1975	1.80844	1.34992	6994.31	17.3	1.23119	15.208	117.802	1	0	0	0	0	0	0	0	0	0	0	1	0	0	0	0	0	0	0	0	0	0	0	0	0	0	0	0	0	0	0	0	0	0
Australia	1976	1.82667	2.5877	7476.75	16.2	1.00266	15.053	119.206	1	0	0	0	0	0	0	0	0	0	0	1	0	0	0	0	0	0	0	0	0	0	0	0	0	0	0	0	0	0	0	0	0	0
Australia	1977	1.84736	3.59743	7765.07	15.2	1.12667	14.9	120.774	1	0	0	0	0	0	0	0	0	0	0	1	0	0	0	0	0	0	0	0	0	0	0	0	0	0	0	0	0	0	0	0	0	0
Australia	1978	1.86897	0.89688	8242	14.4	1.16289	14.748	122.405	1	0	0	0	0	0	0	0	0	0	0	1	0	0	0	0	0	0	0	0	0	0	0	0	0	0	0	0	0	0	0	0	0	0
Australia	1979	1.88928	4.04349	9281.52	13.6	1.08064	14.597	123.954	1	0	0	0	0	0	0	0	0	0	0	1	0	0	0	0	0	0	0	0	0	0	0	0	0	0	0	0	0	0	0	0	0	0
Australia	1980	1.91245	3.03425	10194.4	13	1.21894	14.448	125.693	1	0	0	0	0	0	0	0	0	0	0	1	0	0	0	0	0	0	0	0	0	0	0	0	0	0	0	0	0	0	0	0	0	0
Australia	1981	1.94304	3.33777	11833.7	12.6	1.58685	14.3	127.924	1	0	0	0	0	0	0	0	0	0	0	1	0	0	0	0	0	0	0	0	0	0	0	0	0	0	0	0	0	0	0	0	0	0
Australia	1982	1.97571	3.32844	12766.5	12.2	1.66754	14.33	130.03	1	0	0	0	0	0	0	0	0	0	0	1	0	0	0	0	0	0	0	0	0	0	0	0	0	0	0	0	0	0	0	0	0	0
Australia	1983	2.00057	-2.22047	11518.7	11.9	1.25055	14.359	131.622	1	0	0	0	0	0	0	0	0	0	0	1	0	0	0	0	0	0	0	0	0	0	0	0	0	0	0	0	0	0	0	0	0	0
Australia	1984	2.02335	4.5813	12431.9	11.6	1.13222	14.389	133.074	1	0	0	0	0	0	0	0	0	0	0	1	0	0	0	0	0	0	0	0	0	0	0	0	0	0	0	0	0	0	0	0	0	0
Australia	1985	2.05121	5.24933	11437.7	11.3	1.36735	14.418	134.86	1	0	0	0	0	0	0	0	0	0	0	1	0	0	0	0	0	0	0	0	0	0	0	0	0	0	0	0	0	0	0	0	0	0
Australia	1986	2.0851	4.03753	11364.2	11	1.63899	14.448	137.041	1	0	0	0	0	0	0	0	0	0	0	1	0	0	0	0	0	0	0	0	0	0	0	0	0	0	0	0	0	0	0	0	0	0
Australia	1987	2.11706	2.55117	11624.6	10.6	1.52099	14.478	139.092	1	0	0	0	0	0	0	0	0	0	0	1	0	0	0	0	0	0	0	0	0	0	0	0	0	0	0	0	0	0	0	0	0	0
Australia	1988	2.15199	5.74338	14254.5	10.2	1.63621	14.507	141.339	1	0	0	0	0	0	0	0	0	0	0	1	0	0	0	0	0	0	0	0	0	0	0	0	0	0	0	0	0	0	0	0	0	0
Australia	1989	2.18872	3.86117	17798.6	9.7	1.69257	14.537	143.701	1	0	0	0	0	0	0	0	0	0	0	1	0	0	0	0	0	0	0	0	0	0	0	0	0	0	0	0	0	0	0	0	0	0
Australia	1990	2.22135	3.571	18211.5	9.2	1.47998	14.567	145.792	1	0	0	0	0	0	0	0	0	0	0	1	0	0	0	0	0	0	0	0	0	0	0	0	0	0	0	0	0	0	0	0	0	0
Australia	1991	2.24985	-0.397818	18821.8	8.7	1.27458	14.597	147.611	1	0	0	0	0	0	0	0	0	0	0	1	0	0	0	0	0	0	0	0	0	0	0	0	0	0	0	0	0	0	0	0	0	0
Australia	1992	2.27731	0.412185	18570.1	8.2	1.21339	14.715	149.206	1	0	0	0	0	0	0	0	0	0	0	1	0	0	0	0	0	0	0	0	0	0	0	0	0	0	0	0	0	0	0	0	0	0
Australia	1993	2.2997	4.02991	17634.5	7.7	0.978337	14.843	150.447	1	0	0	0	0	0	0	0	0	0	0	1	0	0	0	0	0	0	0	0	0	0	0	0	0	0	0	0	0	0	0	0	0	0
Australia	1994	2.32417	3.98389	18046.1	7.3	1.05851	14.972	151.817	1	0	0	0	0	0	0	0	0	0	0	1	0	0	0	0	0	0	0	0	0	0	0	0	0	0	0	0	0	0	0	0	0	0
Australia	1995	2.35242	3.83776	20319.6	7	1.20802	15.102	153.428	1	0	0	0	0	0	0	0	0	0	0	1	0	0	0	0	0	0	0	0	0	0	0	0	0	0	0	0	0	0	0	0	0	0
Australia	1996	2.38353	3.87859	21861.3	6.8	1.31382	15.233	155.217	1	1	0	0	0	0	0	0	0	0	0	1	0	0	0	0	0	0	0	0	0	0	0	0	0	0	0	0	0	0	0	0	0	0
Australia	1997	2.41035	3.96654	23468.6	6.6	1.11873	15.364	156.72	1	1	0	0	0	0	0	0	0	0	0	1	0	0	0	0	0	0	0	0	0	0	0	0	0	0	0	0	0	0	0	0	0	0
Australia	1998	2.4356	4.57669	21319	6.4	1.04224	15.497	158.114	1	1	0	0	0	0	0	0	0	0	0	1	0	0	0	0	0	0	0	0	0	0	0	0	0	0	0	0	0	0	0	0	0	0
Australia	1999	2.46359	5.0736	20533	6.3	1.14251	15.63	159.679	1	1	0	0	0	0	0	0	0	0	0	1	0	0	0	0	0	0	0	0	0	0	0	0	0	0	0	0	0	0	0	0	0	0
Australia	2000	2.49313	3.93314	21679.2	6.2	1.19227	15.765	161.335	1	1	0	0	0	0	0	0	0	0	0	1	0	0	0	0	0	0	0	0	0	0	0	0	0	0	0	0	0	0	0	0	0	0
Australia	2001	2.52698	1.93086	19490.9	6.1	1.34836	15.9	163.263	1	1	0	0	0	0	0	0	0	0	0	1	0	0	0	0	0	0	0	0	0	0	0	0	0	0	0	0	0	0	0	0	0	0
Australia	2002	2.55801	4.0014	20082.5	6	1.22056	15.778	165.508	1	1	0	0	0	0	0	0	0	0	0	1	0	0	0	0	0	0	0	0	0	0	0	0	0	0	0	0	0	0	0	0	0	0
Australia	2003	2.58977	2.98593	23447	5.9	1.234	15.657	167.804	1	1	0	0	0	0	0	0	0	0	0	1	0	0	0	0	0	0	0	0	0	0	0	0	0	0	0	0	0	0	0	0	0	0
Australia	2004	2.61997	4.05545	30430.7	5.8	1.15935	15.537	170.002	1	1	0	0	0	0	0	0	0	0	0	1	0	0	0	0	0	0	0	0	0	0	0	0	0	0	0	0	0	0	0	0	0	0
Australia	2005	2.65478	3.20427	33999.2	5.7	1.31979	15.418	172.503	1	1	0	0	0	0	0	0	0	0	0	1	0	0	0	0	0	0	0	0	0	0	0	0	0	0	0	0	0	0	0	0	0	0
Australia	2006	2.69423	2.79454	36044.9	5.6	1.47523	15.3	175.311	1	1	0	0	0	0	0	0	0	0	0	1	0	0	0	0	0	0	0	0	0	0	0	0	0	0	0	0	0	0	0	0	0	0
Australia	2007	2.71112	3.84423	40960.1	5.4	0.624678	15.178	176.664	1	1	0	0	0	0	0	0	0	0	0	1	0	0	0	0	0	0	0	0	0	0	0	0	0	0	0	0	0	0	0	0	0	0
Australia	2008	2.76599	3.65795	49601.7	5.2	2.00402	15.057	180.497	1	1	0	0	0	0	0	0	0	0	0	1	0	0	0	0	0	0	0	0	0	0	0	0	0	0	0	0	0	0	0	0	0	0
Australia	2009	2.82359	1.93699	42772.4	5	2.06105	14.937	184.516	1	1	0	0	0	0	0	0	0	0	0	1	0	0	0	0	0	0	0	0	0	0	0	0	0	0	0	0	0	0	0	0	0	0
Australia	2010	2.86786	2.06742	52022.1	4.8	1.55549	14.818	187.671	1	1	0	0	0	0	0	0	0	0	0	1	0	0	0	0	0	0	0	0	0	0	0	0	0	0	0	0	0	0	0	0	0	0
Australia	2011	2.90799	2.46276	62517.8	4.5	1.38953	14.7	190.56	1	1	0	0	0	0	0	0	0	0	0	1	0	0	0	0	0	0	0	0	0	0	0	0	0	0	0	0	0	0	0	0	0	0
Australia	2012	2.9592	3.91816	68012.1	4.3	1.74582	14.598	194.148	1	1	0	0	0	0	0	0	0	0	0	1	0	0	0	0	0	0	0	0	0	0	0	0	0	0	0	0	0	0	0	0	0	0
Australia	2013	3.01057	2.5849	68150.1	4.1	1.72115	14.498	197.75	1	1	0	0	0	0	0	0	0	0	0	1	0	0	0	0	0	0	0	0	0	0	0	0	0	0	0	0	0	0	0	0	0	0
Australia	2014	3.05581	2.53311	62510.8	4	1.49157	14.398	200.957	1	1	0	0	0	0	0	0	0	0	0	1	0	0	0	0	0	0	0	0	0	0	0	0	0	0	0	0	0	0	0	0	0	0
Australia	2015	3.10011	2.19265	56755.7	3.9	1.43922	14.299	204.105	1	1	0	0	0	0	0	0	0	0	0	1	0	0	0	0	0	0	0	0	0	0	0	0	0	0	0	0	0	0	0	0	0	0
Australia	2016	3.14494	2.77065	49971.1	3.8	1.56194	14.2	207.558	1	1	0	0	0	0	0	0	0	0	0	1	0	0	0	0	0	0	0	0	0	0	0	0	0	0	0	0	0	0	0	0	0	0
Australia	2017	3.19836	2.30061	54028	3.7	1.68452	14.096	211.34	1	1	0	0	0	0	0	0	0	0	0	1	0	0	0	0	0	0	0	0	0	0	0	0	0	0	0	0	0	0	0	0	0	0
Australia	2018	3.24787	2.94929	57355	3.7	1.53611	13.988	214.881	1	1	0	0	0	0	0	0	0	0	0	1	0	0	0	0	0	0	0	0	0	0	0	0	0	0	0	0	0	0	0	0	0	0
Bangladesh	1961	379.218	6.05816	97.5953	253.8	2.77157	94.722	26.0537	1	0	0	0	0	0	0	0	0	0	0	0	1	0	0	0	0	0	0	0	0	0	0	0	0	0	0	0	0	0	0	0	0	0
Bangladesh	1962	389.891	5.45303	100.122	247.8	2.77561	94.502	27.9035	1	0	0	0	0	0	0	0	0	0	0	0	1	0	0	0	0	0	0	0	0	0	0	0	0	0	0	0	0	0	0	0	0	0
Bangladesh	1963	401.029	-0.455894	101.901	242.3	2.81668	94.273	29.8961	1	0	0	0	0	0	0	0	0	0	0	0	1	0	0	0	0	0	0	0	0	0	0	0	0	0	0	0	0	0	0	0	0	0
Bangladesh	1964	412.858	10.9528	100.221	237.5	2.90686	94.036	32.0516	1	0	0	0	0	0	0	0	0	0	0	0	1	0	0	0	0	0	0	0	0	0	0	0	0	0	0	0	0	0	0	0	0	0
Bangladesh	1965	425.483	1.60626	106.647	233.3	3.01213	93.789	34.3997	1	0	0	0	0	0	0	0	0	0	0	0	1	0	0	0	0	0	0	0	0	0	0	0	0	0	0	0	0	0	0	0	0	0
Bangladesh	1966	439.1	2.56681	112.665	229.9	3.15025	93.533	36.9639	1	0	0	0	0	0	0	0	0	0	0	0	1	0	0	0	0	0	0	0	0	0	0	0	0	0	0	0	0	0	0	0	0	0
Bangladesh	1967	453.517	-1.87586	122.871	227.3	3.23045	93.267	39.7478	1	0	0	0	0	0	0	0	0	0	0	0	1	0	0	0	0	0	0	0	0	0	0	0	0	0	0	0	0	0	0	0	0	0
Bangladesh	1968	467.992	9.48945	122.848	225.2	3.14184	92.991	42.6977	1	0	0	0	0	0	0	0	0	0	0	0	1	0	0	0	0	0	0	0	0	0	0	0	0	0	0	0	0	0	0	0	0	0
Bangladesh	1969	481.522	1.22086	135.147	223.8	2.85025	92.704	45.7312	1	0	0	0	0	0	0	0	0	0	0	0	1	0	0	0	0	0	0	0	0	0	0	0	0	0	0	0	0	0	0	0	0	0
Bangladesh	1970	493.451	5.61985	140.003	222.8	2.44704	92.407	48.7717	1	0	0	0	0	0	0	0	0	0	0	0	1	0	0	0	0	0	0	0	0	0	0	0	0	0	0	0	0	0	0	0	0	0
Bangladesh	1971	503.431	-5.47948	133.551	221.9	2.00239	92.099	51.7765	1	0	0	0	0	0	0	0	0	0	0	0	1	0	0	0	0	0	0	0	0	0	0	0	0	0	0	0	0	0	0	0	0	0
Bangladesh	1972	511.836	-13.9737	94.3817	221.1	1.65575	91.779	54.773	1	0	0	0	0	0	0	0	0	0	0	0	1	0	0	0	0	0	0	0	0	0	0	0	0	0	0	0	0	0	0	0	0	0
Bangladesh	1973	519.609	3.32568	119.56	220	1.50725	91.447	57.8504	1	0	0	0	0	0	0	0	0	0	0	0	1	0	0	0	0	0	0	0	0	0	0	0	0	0	0	0	0	0	0	0	0	0
Bangladesh	1974	528.096	9.59196	182.02	218.6	1.62007	90.966	62.1017	1	0	0	0	0	0	0	0	0	0	0	0	1	0	0	0	0	0	0	0	0	0	0	0	0	0	0	0	0	0	0	0	0	0
Bangladesh	1975	538.268	-4.08821	277.571	216.6	1.90782	90.164	68.9172	1	0	0	0	0	0	0	0	0	0	0	0	1	0	0	0	0	0	0	0	0	0	0	0	0	0	0	0	0	0	0	0	0	0
Bangladesh	1976	550.452	5.66136	141.197	213.9	2.23844	89.299	76.6752	1	0	0	0	0	0	0	0	0	0	0	0	1	0	0	0	0	0	0	0	0	0	0	0	0	0	0	0	0	0	0	0	0	0
Bangladesh	1977	564.366	2.67306	131.373	210.7	2.49634	88.37	85.4381	1	0	0	0	0	0	0	0	0	0	0	0	1	0	0	0	0	0	0	0	0	0	0	0	0	0	0	0	0	0	0	0	0	0
Bangladesh	1978	579.627	7.07384	176.034	207	2.66808	87.371	95.2858	1	0	0	0	0	0	0	0	0	0	0	0	1	0	0	0	0	0	0	0	0	0	0	0	0	0	0	0	0	0	0	0	0	0
Bangladesh	1979	595.598	4.80163	200.77	202.9	2.7182	86.299	106.223	1	0	0	0	0	0	0	0	0	0	0	0	1	0	0	0	0	0	0	0	0	0	0	0	0	0	0	0	0	0	0	0	0	0
Bangladesh	1980	611.811	0.819142	227.752	198.6	2.68574	85.149	118.273	1	0	0	0	0	0	0	0	0	0	0	0	1	0	0	0	0	0	0	0	0	0	0	0	0	0	0	0	0	0	0	0	0	0
Bangladesh	1981	628.159	7.23394	247.65	194	2.63699	84.199	129.201	1	0	0	0	0	0	0	0	0	0	0	0	1	0	0	0	0	0	0	0	0	0	0	0	0	0	0	0	0	0	0	0	0	0
Bangladesh	1982	644.789	2.13433	220.719	189.3	2.61284	83.788	136.071	1	0	0	0	0	0	0	0	0	0	0	0	1	0	0	0	0	0	0	0	0	0	0	0	0	0	0	0	0	0	0	0	0	0
Bangladesh	1983	661.769	3.88105	204.418	184.3	2.59944	83.369	143.264	1	0	0	0	0	0	0	0	0	0	0	0	1	0	0	0	0	0	0	0	0	0	0	0	0	0	0	0	0	0	0	0	0	0
Bangladesh	1984	679.239	4.80331	213.997	179	2.6056	82.94	150.839	1	0	0	0	0	0	0	0	0	0	0	0	1	0	0	0	0	0	0	0	0	0	0	0	0	0	0	0	0	0	0	0	0	0
Bangladesh	1985	697.274	3.34201	245.454	173.5	2.62059	82.504	158.801	1	0	0	0	0	0	0	0	0	0	0	0	1	0	0	0	0	0	0	0	0	0	0	0	0	0	0	0	0	0	0	0	0	0
Bangladesh	1986	715.892	4.17338	233.658	167.7	2.635	82.059	167.188	1	0	0	0	0	0	0	0	0	0	0	0	1	0	0	0	0	0	0	0	0	0	0	0	0	0	0	0	0	0	0	0	0	0
Bangladesh	1987	734.971	3.7724	253.974	161.7	2.63022	81.605	175.987	1	0	0	0	0	0	0	0	0	0	0	0	1	0	0	0	0	0	0	0	0	0	0	0	0	0	0	0	0	0	0	0	0	0
Bangladesh	1988	754.293	2.41626	270.7	155.7	2.59503	81.141	185.17	1	0	0	0	0	0	0	0	0	0	0	0	1	0	0	0	0	0	0	0	0	0	0	0	0	0	0	0	0	0	0	0	0	0
Bangladesh	1989	773.569	2.83658	285.829	149.8	2.52339	80.67	194.644	1	0	0	0	0	0	0	0	0	0	0	0	1	0	0	0	0	0	0	0	0	0	0	0	0	0	0	0	0	0	0	0	0	0
Bangladesh	1990	792.594	5.62226	306.269	143.8	2.4296	80.189	204.394	1	0	0	0	0	0	0	0	0	0	0	0	1	0	0	0	0	0	0	0	0	0	0	0	0	0	0	0	0	0	0	0	0	0
Bangladesh	1991	811.24	3.48523	293.16	137.9	2.3253	79.743	213.912	1	0	0	0	0	0	0	0	0	0	0	0	1	0	0	0	0	0	0	0	0	0	0	0	0	0	0	0	0	0	0	0	0	0
Bangladesh	1992	829.559	5.44269	293.645	131.9	2.23302	79.39	222.554	1	0	0	0	0	0	0	0	0	0	0	0	1	0	0	0	0	0	0	0	0	0	0	0	0	0	0	0	0	0	0	0	0	0
Bangladesh	1993	847.742	4.71156	300.556	126	2.16826	79.034	231.361	1	0	0	0	0	0	0	0	0	0	0	0	1	0	0	0	0	0	0	0	0	0	0	0	0	0	0	0	0	0	0	0	0	0
Bangladesh	1994	866.08	3.89013	299.533	120	2.14008	78.672	240.447	1	0	0	0	0	0	0	0	0	0	0	0	1	0	0	0	0	0	0	0	0	0	0	0	0	0	0	0	0	0	0	0	0	0
Bangladesh	1995	884.766	5.12128	329.424	114.2	2.1345	78.307	249.838	1	0	0	0	0	0	0	0	0	0	0	0	1	0	0	0	0	0	0	0	0	0	0	0	0	0	0	0	0	0	0	0	0	0
Bangladesh	1996	903.818	4.52292	394.717	108.4	2.13048	77.936	259.583	1	0	0	0	0	0	0	0	0	0	0	0	1	0	0	0	0	0	0	0	0	0	0	0	0	0	0	0	0	0	0	0	0	0
Bangladesh	1997	923.105	4.4899	401.499	102.7	2.11153	77.562	269.616	1	0	0	0	0	0	0	0	0	0	0	0	1	0	0	0	0	0	0	0	0	0	0	0	0	0	0	0	0	0	0	0	0	0
Bangladesh	1998	942.481	5.17703	407.429	97.1	2.07734	77.182	279.938	1	0	0	0	0	0	0	0	0	0	0	0	1	0	0	0	0	0	0	0	0	0	0	0	0	0	0	0	0	0	0	0	0	0
Bangladesh	1999	961.74	4.67016	409.543	91.7	2.02275	76.798	290.465	1	0	0	0	0	0	0	0	0	0	0	0	1	0	0	0	0	0	0	0	0	0	0	0	0	0	0	0	0	0	0	0	0	0
Bangladesh	2000	980.701	5.29329	418.069	86.5	1.95239	76.41	301.145	1	0	0	0	0	0	0	0	0	0	0	0	1	0	0	0	0	0	0	0	0	0	0	0	0	0	0	0	0	0	0	0	0	0
Bangladesh	2001	999.375	5.07729	415.034	81.6	1.88629	75.904	313.462	1	0	0	0	0	0	0	0	0	0	0	0	1	0	0	0	0	0	0	0	0	0	0	0	0	0	0	0	0	0	0	0	0	0
Bangladesh	2002	1017.73	3.83312	413.08	77	1.82007	75.244	327.963	1	0	0	0	0	0	0	0	0	0	0	0	1	0	0	0	0	0	0	0	0	0	0	0	0	0	0	0	0	0	0	0	0	0
Bangladesh	2003	1035.5	4.73957	446.311	72.7	1.73127	74.571	342.762	1	0	0	0	0	0	0	0	0	0	0	0	1	0	0	0	0	0	0	0	0	0	0	0	0	0	0	0	0	0	0	0	0	0
Bangladesh	2004	1052.37	5.23953	475.292	68.6	1.6152	73.886	357.726	1	0	0	0	0	0	0	0	0	0	0	0	1	0	0	0	0	0	0	0	0	0	0	0	0	0	0	0	0	0	0	0	0	0
Bangladesh	2005	1068.11	6.53594	499.462	64.7	1.48474	73.191	372.74	1	0	0	0	0	0	0	0	0	0	0	0	1	0	0	0	0	0	0	0	0	0	0	0	0	0	0	0	0	0	0	0	0	0
Bangladesh	2006	1082.59	6.6719	509.64	61.1	1.34713	72.483	387.773	1	0	0	0	0	0	0	0	0	0	0	0	1	0	0	0	0	0	0	0	0	0	0	0	0	0	0	0	0	0	0	0	0	0
Bangladesh	2007	1095.95	7.0586	558.052	57.7	1.22662	71.763	402.83	1	0	0	0	0	0	0	0	0	0	0	0	1	0	0	0	0	0	0	0	0	0	0	0	0	0	0	0	0	0	0	0	0	0
Bangladesh	2008	1108.58	6.01379	634.987	54.5	1.14565	71.032	418.02	1	0	0	0	0	0	0	0	0	0	0	0	1	0	0	0	0	0	0	0	0	0	0	0	0	0	0	0	0	0	0	0	0	0
Bangladesh	2009	1121.03	5.04512	702.264	51.5	1.11681	70.291	433.528	1	0	0	0	0	0	0	0	0	0	0	0	1	0	0	0	0	0	0	0	0	0	0	0	0	0	0	0	0	0	0	0	0	0
Bangladesh	2010	1133.71	5.57179	781.154	48.7	1.1248	69.538	449.544	1	0	0	0	0	0	0	0	0	0	0	0	1	0	0	0	0	0	0	0	0	0	0	0	0	0	0	0	0	0	0	0	0	0
Bangladesh	2011	1146.76	6.46438	861.758	46.1	1.14426	68.775	466.107	1	0	0	0	0	0	0	0	0	0	0	0	1	0	0	0	0	0	0	0	0	0	0	0	0	0	0	0	0	0	0	0	0	0
Bangladesh	2012	1160.08	6.52146	883.105	43.8	1.15495	68.007	483.119	1	0	0	0	0	0	0	0	0	0	0	0	1	0	0	0	0	0	0	0	0	0	0	0	0	0	0	0	0	0	0	0	0	0
Bangladesh	2013	1173.58	6.01361	981.84	41.6	1.15671	67.238	500.488	1	0	0	0	0	0	0	0	0	0	0	0	1	0	0	0	0	0	0	0	0	0	0	0	0	0	0	0	0	0	0	0	0	0
Bangladesh	2014	1187.06	6.06106	1118.85	39.5	1.14259	66.465	518.183	1	0	0	0	0	0	0	0	0	0	0	0	1	0	0	0	0	0	0	0	0	0	0	0	0	0	0	0	0	0	0	0	0	0
Bangladesh	2015	1200.4	6.55264	1248.45	37.5	1.11728	65.692	536.084	1	0	0	0	0	0	0	0	0	0	0	0	1	0	0	0	0	0	0	0	0	0	0	0	0	0	0	0	0	0	0	0	0	0
Bangladesh	2016	1213.57	7.11348	1401.62	35.7	1.0913	64.917	554.209	1	0	0	0	0	0	0	0	0	0	0	0	1	0	0	0	0	0	0	0	0	0	0	0	0	0	0	0	0	0	0	0	0	0
Bangladesh	2017	1226.63	7.28417	1563.91	33.9	1.07024	64.142	572.547	1	0	0	0	0	0	0	0	0	0	0	0	1	0	0	0	0	0	0	0	0	0	0	0	0	0	0	0	0	0	0	0	0	0
Bangladesh	2018	1239.58	7.86374	1698.35	32.3	1.05004	63.368	591.079	1	0	0	0	0	0	0	0	0	0	0	0	1	0	0	0	0	0	0	0	0	0	0	0	0	0	0	0	0	0	0	0	0	0
Brunei Darussalam	1975	30.6691	0.355463	7228.44	33.8	4.13955	35.807	1.03753	1	0	0	0	0	0	0	0	0	0	0	0	0	1	0	0	0	0	0	0	0	0	0	0	0	0	0	0	0	0	0	0	0	0
Brunei Darussalam	1976	31.9129	20.1554	8461.49	30.5	3.97558	35.655	1.08216	1	0	0	0	0	0	0	0	0	0	0	0	0	1	0	0	0	0	0	0	0	0	0	0	0	0	0	0	0	0	0	0	0	0
Brunei Darussalam	1977	33.1526	10.9167	9917.47	27.5	3.81096	35.504	1.12684	1	0	0	0	0	0	0	0	0	0	0	0	0	1	0	0	0	0	0	0	0	0	0	0	0	0	0	0	0	0	0	0	0	0
Brunei Darussalam	1978	34.3843	6.77583	10714.9	24.9	3.64786	35.353	1.17144	1	0	0	0	0	0	0	0	0	0	0	0	0	1	0	0	0	0	0	0	0	0	0	0	0	0	0	0	0	0	0	0	0	0
Brunei Darussalam	1979	35.5985	22.5624	14945.2	22.6	3.47044	35.202	1.21564	1	0	0	0	0	0	0	0	0	0	0	0	0	1	0	0	0	0	0	0	0	0	0	0	0	0	0	0	0	0	0	0	0	0
Brunei Darussalam	1980	36.7892	-6.9967	25422.2	20.7	3.29009	35.051	1.25922	1	0	0	0	0	0	0	0	0	0	0	0	0	1	0	0	0	0	0	0	0	0	0	0	0	0	0	0	0	0	0	0	0	0
Brunei Darussalam	1981	37.9546	-19.8267	21828.8	19	3.11881	34.901	1.30212	1	0	0	0	0	0	0	0	0	0	0	0	0	1	0	0	0	0	0	0	0	0	0	0	0	0	0	0	0	0	0	0	0	0
Brunei Darussalam	1982	39.1015	3.95665	20693.7	17.6	2.97693	34.751	1.34455	1	0	0	0	0	0	0	0	0	0	0	0	0	1	0	0	0	0	0	0	0	0	0	0	0	0	0	0	0	0	0	0	0	0
Brunei Darussalam	1983	40.2421	0.501466	18129	16.5	2.8753	34.601	1.38696	1	0	0	0	0	0	0	0	0	0	0	0	0	1	0	0	0	0	0	0	0	0	0	0	0	0	0	0	0	0	0	0	0	0
Brunei Darussalam	1984	41.3994	0.599877	17337.1	15.5	2.83528	34.452	1.43009	1	0	0	0	0	0	0	0	0	0	0	0	0	1	0	0	0	0	0	0	0	0	0	0	0	0	0	0	0	0	0	0	0	0
Brunei Darussalam	1985	42.5899	-1.49075	15698.9	14.8	2.8351	34.303	1.47456	1	0	0	0	0	0	0	0	0	0	0	0	0	1	0	0	0	0	0	0	0	0	0	0	0	0	0	0	0	0	0	0	0	0
Brunei Darussalam	1986	43.8169	-2.71547	10214.1	14.2	2.84012	34.154	1.52048	1	0	0	0	0	0	0	0	0	0	0	0	0	1	0	0	0	0	0	0	0	0	0	0	0	0	0	0	0	0	0	0	0	0
Brunei Darussalam	1987	45.0784	2.00913	11594.7	13.8	2.83832	34.006	1.56777	1	0	0	0	0	0	0	0	0	0	0	0	0	1	0	0	0	0	0	0	0	0	0	0	0	0	0	0	0	0	0	0	0	0
Brunei Darussalam	1988	46.3765	1.09737	11009.3	13.5	2.83897	33.857	1.61656	1	0	0	0	0	0	0	0	0	0	0	0	0	1	0	0	0	0	0	0	0	0	0	0	0	0	0	0	0	0	0	0	0	0
Brunei Darussalam	1989	47.715	-1.07418	11872.6	13.3	2.84534	33.71	1.66692	1	0	0	0	0	0	0	0	0	0	0	0	0	1	0	0	0	0	0	0	0	0	0	0	0	0	0	0	0	0	0	0	0	0
Brunei Darussalam	1990	49.0932	1.08942	13607.5	13.3	2.84743	33.562	1.71889	1	0	0	0	0	0	0	0	0	0	0	0	0	1	0	0	0	0	0	0	0	0	0	0	0	0	0	0	0	0	0	0	0	0
Brunei Darussalam	1991	50.5142	3.14594	13905.1	13.3	2.85352	33.415	1.77256	1	0	0	0	0	0	0	0	0	0	0	0	0	1	0	0	0	0	0	0	0	0	0	0	0	0	0	0	0	0	0	0	0	0
Brunei Darussalam	1992	51.9719	4.75858	15274.4	13.2	2.84484	32.922	1.83721	1	0	0	0	0	0	0	0	0	0	0	0	0	1	0	0	0	0	0	0	0	0	0	0	0	0	0	0	0	0	0	0	0	0
Brunei Darussalam	1993	53.4499	0.304573	14575.7	13.1	2.80414	32.396	1.90428	1	0	0	0	0	0	0	0	0	0	0	0	0	1	0	0	0	0	0	0	0	0	0	0	0	0	0	0	0	0	0	0	0	0
Brunei Darussalam	1994	54.9249	3.1454	14120.9	12.8	2.72212	31.874	1.97193	1	0	0	0	0	0	0	0	0	0	0	0	0	1	0	0	0	0	0	0	0	0	0	0	0	0	0	0	0	0	0	0	0	0
Brunei Darussalam	1995	56.3784	4.47871	15933.3	12.4	2.61195	31.356	2.03951	1	0	0	0	0	0	0	0	0	0	0	0	0	1	0	0	0	0	0	0	0	0	0	0	0	0	0	0	0	0	0	0	0	0
Brunei Darussalam	1996	57.803	2.87832	16793.3	12	2.49558	30.842	2.1067	1	0	0	0	0	0	0	0	0	0	0	0	0	1	0	0	0	0	0	0	0	0	0	0	0	0	0	0	0	0	0	0	0	0
Brunei Darussalam	1997	59.1951	-1.47117	16660.4	11.5	2.37969	30.334	2.17329	1	0	0	0	0	0	0	0	0	0	0	0	0	1	0	0	0	0	0	0	0	0	0	0	0	0	0	0	0	0	0	0	0	0
Brunei Darussalam	1998	60.5586	-0.558509	12693.8	11.1	2.27738	29.83	2.23943	1	0	0	0	0	0	0	0	0	0	0	0	0	1	0	0	0	0	0	0	0	0	0	0	0	0	0	0	0	0	0	0	0	0
Brunei Darussalam	1999	61.8994	3.05216	14101.3	10.7	2.18989	29.331	2.30529	1	0	0	0	0	0	0	0	0	0	0	0	0	1	0	0	0	0	0	0	0	0	0	0	0	0	0	0	0	0	0	0	0	0
Brunei Darussalam	2000	63.2192	2.84942	18012.6	10.3	2.10965	28.836	2.37094	1	0	0	0	0	0	0	0	0	0	0	0	0	1	0	0	0	0	0	0	0	0	0	0	0	0	0	0	0	0	0	0	0	0
Brunei Darussalam	2001	64.5226	2.74404	16472.1	10	2.04077	28.348	2.43641	1	0	0	0	0	0	0	0	0	0	0	0	0	1	0	0	0	0	0	0	0	0	0	0	0	0	0	0	0	0	0	0	0	0
Brunei Darussalam	2002	65.803	3.8721	16850.2	9.8	1.96507	27.954	2.49843	1	0	0	0	0	0	0	0	0	0	0	0	0	1	0	0	0	0	0	0	0	0	0	0	0	0	0	0	0	0	0	0	0	0
Brunei Darussalam	2003	67.0385	2.90396	18560.6	9.7	1.86014	27.579	2.55858	1	0	0	0	0	0	0	0	0	0	0	0	0	1	0	0	0	0	0	0	0	0	0	0	0	0	0	0	0	0	0	0	0	0
Brunei Darussalam	2004	68.2036	0.504318	21902.1	9.6	1.723	27.206	2.61646	1	0	0	0	0	0	0	0	0	0	0	0	0	1	0	0	0	0	0	0	0	0	0	0	0	0	0	0	0	0	0	0	0	0
Brunei Darussalam	2005	69.2816	0.387507	26105.3	9.5	1.56818	26.837	2.67128	1	0	0	0	0	0	0	0	0	0	0	0	0	1	0	0	0	0	0	0	0	0	0	0	0	0	0	0	0	0	0	0	0	0
Brunei Darussalam	2006	70.2586	4.39772	30979.9	9.5	1.40039	26.471	2.72251	1	0	0	0	0	0	0	0	0	0	0	0	0	1	0	0	0	0	0	0	0	0	0	0	0	0	0	0	0	0	0	0	0	0
Brunei Darussalam	2007	71.1509	0.154582	32663.6	9.5	1.26191	26.108	2.77069	1	0	0	0	0	0	0	0	0	0	0	0	0	1	0	0	0	0	0	0	0	0	0	0	0	0	0	0	0	0	0	0	0	0
Brunei Darussalam	2008	71.9964	-1.93971	37934.4	9.5	1.18137	25.748	2.81728	1	0	0	0	0	0	0	0	0	0	0	0	0	1	0	0	0	0	0	0	0	0	0	0	0	0	0	0	0	0	0	0	0	0
Brunei Darussalam	2009	72.8474	-1.76454	27955.7	9.6	1.17513	25.392	2.86425	1	0	0	0	0	0	0	0	0	0	0	0	0	1	0	0	0	0	0	0	0	0	0	0	0	0	0	0	0	0	0	0	0	0
Brunei Darussalam	2010	73.7469	2.59897	35269.6	9.7	1.22712	25.039	2.91333	1	0	0	0	0	0	0	0	0	0	0	0	0	1	0	0	0	0	0	0	0	0	0	0	0	0	0	0	0	0	0	0	0	0
Brunei Darussalam	2011	74.7036	3.74532	47055.8	9.8	1.28898	24.69	2.96486	1	0	0	0	0	0	0	0	0	0	0	0	0	1	0	0	0	0	0	0	0	0	0	0	0	0	0	0	0	0	0	0	0	0
Brunei Darussalam	2012	75.7095	0.912842	47740.5	10	1.33751	24.344	3.01859	1	0	0	0	0	0	0	0	0	0	0	0	0	1	0	0	0	0	0	0	0	0	0	0	0	0	0	0	0	0	0	0	0	0
Brunei Darussalam	2013	76.7402	-2.12603	44740.1	10.2	1.35226	24.003	3.07348	1	0	0	0	0	0	0	0	0	0	0	0	0	1	0	0	0	0	0	0	0	0	0	0	0	0	0	0	0	0	0	0	0	0
Brunei Darussalam	2014	77.755	-2.50835	41726.8	10.4	1.31372	23.668	3.12785	1	0	0	0	0	0	0	0	0	0	0	0	0	1	0	0	0	0	0	0	0	0	0	0	0	0	0	0	0	0	0	0	0	0
Brunei Darussalam	2015	78.73	-0.392384	31164.6	10.6	1.24608	23.337	3.1808	1	0	0	0	0	0	0	0	0	0	0	0	0	1	0	0	0	0	0	0	0	0	0	0	0	0	0	0	0	0	0	0	0	0
Brunei Darussalam	2016	79.6584	-2.47792	27157.8	10.8	1.1724	23.01	3.23204	1	0	0	0	0	0	0	0	0	0	0	0	0	1	0	0	0	0	0	0	0	0	0	0	0	0	0	0	0	0	0	0	0	0
Brunei Darussalam	2017	80.5452	1.3286	28572.1	11	1.107	22.688	3.28169	1	0	0	0	0	0	0	0	0	0	0	0	0	1	0	0	0	0	0	0	0	0	0	0	0	0	0	0	0	0	0	0	0	0
Brunei Darussalam	2018	81.397	0.0522378	31628.3	11.2	1.05199	22.371	3.32999	1	0	0	0	0	0	0	0	0	0	0	0	0	1	0	0	0	0	0	0	0	0	0	0	0	0	0	0	0	0	0	0	0	0
China	1969	84.4616	16.94	100.13	117.6	2.74	82.472	1395.27	1	0	0	0	0	0	0	0	0	0	0	0	0	0	0	1	0	0	0	0	0	0	0	0	0	0	0	0	0	0	0	0	0	0
China	1970	86.8266	19.3	113.163	111.8	2.76168	82.6	1423.87	1	0	0	0	0	0	0	0	0	0	0	0	0	0	0	1	0	0	0	0	0	0	0	0	0	0	0	0	0	0	0	0	0	0
China	1971	89.2448	7.06	118.655	106.2	2.74692	82.708	1454.44	1	0	0	0	0	0	0	0	0	0	0	0	0	0	0	1	0	0	0	0	0	0	0	0	0	0	0	0	0	0	0	0	0	0
China	1972	91.465	3.81	131.884	100.7	2.45736	82.816	1481.31	1	0	0	0	0	0	0	0	0	0	0	0	0	0	0	1	0	0	0	0	0	0	0	0	0	0	0	0	0	0	0	0	0	0
China	1973	93.5775	7.76	157.09	95.3	2.2834	82.816	1515.53	1	0	0	0	0	0	0	0	0	0	0	0	0	0	0	1	0	0	0	0	0	0	0	0	0	0	0	0	0	0	0	0	0	0
China	1974	95.5309	2.31	160.14	89.8	2.06596	82.708	1556.89	1	0	0	0	0	0	0	0	0	0	0	0	0	0	0	1	0	0	0	0	0	0	0	0	0	0	0	0	0	0	0	0	0	0
China	1975	97.2334	8.72	178.342	84.3	1.76639	82.6	1594.53	1	0	0	0	0	0	0	0	0	0	0	0	0	0	0	1	0	0	0	0	0	0	0	0	0	0	0	0	0	0	0	0	0	0
China	1976	98.7497	-1.57	165.406	79	1.54734	82.54	1624.98	1	0	0	0	0	0	0	0	0	0	0	0	0	0	0	1	0	0	0	0	0	0	0	0	0	0	0	0	0	0	0	0	0	0
China	1977	100.105	7.57	185.423	74	1.36278	82.48	1652.93	1	0	0	0	0	0	0	0	0	0	0	0	0	0	0	1	0	0	0	0	0	0	0	0	0	0	0	0	0	0	0	0	0	0
China	1978	101.453	11.326	156.396	69.5	1.33818	82.1	1711.54	1	0	0	0	0	0	0	0	0	0	0	0	0	0	0	1	0	0	0	0	0	0	0	0	0	0	0	0	0	0	0	0	0	0
China	1979	102.816	7.59132	183.983	65.6	1.33393	81.383	1804	1	0	0	0	0	0	0	0	0	0	0	0	0	0	0	1	0	0	0	0	0	0	0	0	0	0	0	0	0	0	0	0	0	0
China	1980	104.113	7.83415	194.805	62.2	1.25422	80.642	1899.47	1	0	0	0	0	0	0	0	0	0	0	0	0	0	0	1	0	0	0	0	0	0	0	0	0	0	0	0	0	0	0	0	0	0
China	1981	105.456	5.11276	197.071	59.5	1.28095	79.882	1999.5	1	0	0	0	0	0	0	0	0	0	0	0	0	0	0	1	0	0	0	0	0	0	0	0	0	0	0	0	0	0	0	0	0	0
China	1982	107.02	9.01711	203.335	57.3	1.47267	79.098	2108.24	1	0	0	0	0	0	0	0	0	0	0	0	0	0	0	1	0	0	0	0	0	0	0	0	0	0	0	0	0	0	0	0	0	0
China	1983	108.578	10.7702	225.432	55.7	1.44495	78.455	2204.72	1	0	0	0	0	0	0	0	0	0	0	0	0	0	0	1	0	0	0	0	0	0	0	0	0	0	0	0	0	0	0	0	0	0
China	1984	110.012	15.1915	250.714	54.6	1.31207	77.797	2302.06	1	0	0	0	0	0	0	0	0	0	0	0	0	0	0	1	0	0	0	0	0	0	0	0	0	0	0	0	0	0	0	0	0	0
China	1985	111.52	13.4307	294.459	54	1.3617	77.126	2404.15	1	0	0	0	0	0	0	0	0	0	0	0	0	0	0	1	0	0	0	0	0	0	0	0	0	0	0	0	0	0	0	0	0	0
China	1986	113.191	8.94996	281.928	53.8	1.4874	76.441	2513.25	1	0	0	0	0	0	0	0	0	0	0	0	0	0	0	1	0	0	0	0	0	0	0	0	0	0	0	0	0	0	0	0	0	0
China	1987	115.021	11.6574	251.812	53.8	1.60361	75.741	2629.76	1	0	0	0	0	0	0	0	0	0	0	0	0	0	0	1	0	0	0	0	0	0	0	0	0	0	0	0	0	0	0	0	0	0
China	1988	116.888	11.2226	283.538	53.9	1.61007	75.026	2751.21	1	0	0	0	0	0	0	0	0	0	0	0	0	0	0	1	0	0	0	0	0	0	0	0	0	0	0	0	0	0	0	0	0	0
China	1989	118.694	4.20633	310.882	54	1.53317	74.299	2875.04	1	0	0	0	0	0	0	0	0	0	0	0	0	0	0	1	0	0	0	0	0	0	0	0	0	0	0	0	0	0	0	0	0	0
China	1990	120.448	3.92025	317.885	53.8	1.4673	73.558	3001.66	1	0	0	0	0	0	0	0	0	0	0	0	0	0	0	1	0	0	0	0	0	0	0	0	0	0	0	0	0	0	0	0	0	0
China	1991	122.103	9.26279	333.142	53.2	1.36443	72.688	3143.01	1	0	0	0	0	0	0	0	0	0	0	0	0	0	0	1	0	0	0	0	0	0	0	0	0	0	0	0	0	0	0	0	0	0
China	1992	123.609	14.2245	366.461	52.3	1.22554	71.8	3285.22	1	0	0	0	0	0	0	0	0	0	0	0	0	0	0	1	0	0	0	0	0	0	0	0	0	0	0	0	0	0	0	0	0	0
China	1993	125.038	13.8837	377.39	50.9	1.14962	70.897	3429.61	1	0	0	0	0	0	0	0	0	0	0	0	0	0	0	1	0	0	0	0	0	0	0	0	0	0	0	0	0	0	0	0	0	0
China	1994	126.459	13.0368	473.492	49.2	1.13026	69.976	3578.37	1	0	0	0	0	0	0	0	0	0	0	0	0	0	0	1	0	0	0	0	0	0	0	0	0	0	0	0	0	0	0	0	0	0
China	1995	127.84	10.954	609.657	47.4	1.08651	69.039	3730.35	1	0	0	0	0	0	0	0	0	0	0	0	0	0	0	1	0	0	0	0	0	0	0	0	0	0	0	0	0	0	0	0	0	0
China	1996	129.187	9.92256	709.414	45.5	1.04814	68.084	3885.93	1	0	0	0	0	0	0	0	0	0	0	0	0	0	0	1	0	0	0	0	0	0	0	0	0	0	0	0	0	0	0	0	0	0
China	1997	130.516	9.23678	781.744	43.5	1.02345	67.117	4044.86	1	0	0	0	0	0	0	0	0	0	0	0	0	0	0	1	0	0	0	0	0	0	0	0	0	0	0	0	0	0	0	0	0	0
China	1998	131.774	7.84595	828.58	41.4	0.95955	66.133	4206.06	1	0	0	0	0	0	0	0	0	0	0	0	0	0	0	1	0	0	0	0	0	0	0	0	0	0	0	0	0	0	0	0	0	0
China	1999	132.92	7.66165	873.287	39.2	0.865851	65.135	4367.66	1	0	0	0	0	0	0	0	0	0	0	0	0	0	0	1	0	0	0	0	0	0	0	0	0	0	0	0	0	0	0	0	0	0
China	2000	133.972	8.49009	959.372	36.8	0.787957	64.123	4529.99	1	0	0	0	0	0	0	0	0	0	0	0	0	0	0	1	0	0	0	0	0	0	0	0	0	0	0	0	0	0	0	0	0	0
China	2001	134.949	8.33573	1053.11	34.2	0.726381	62.907	4717.67	1	0	0	0	0	0	0	0	0	0	0	0	0	0	0	1	0	0	0	0	0	0	0	0	0	0	0	0	0	0	0	0	0	0
China	2002	135.856	9.13363	1148.51	31.5	0.67	61.575	4919.94	1	0	0	0	0	0	0	0	0	0	0	0	0	0	0	1	0	0	0	0	0	0	0	0	0	0	0	0	0	0	0	0	0	0
China	2003	136.705	10.038	1288.64	28.8	0.622861	60.224	5124.74	1	0	0	0	0	0	0	0	0	0	0	0	0	0	0	1	0	0	0	0	0	0	0	0	0	0	0	0	0	0	0	0	0	0
China	2004	137.519	10.1136	1508.67	26.3	0.593933	58.856	5332.57	1	1	0	0	0	0	0	0	0	0	0	0	0	0	0	1	0	0	0	0	0	0	0	0	0	0	0	0	0	0	0	0	0	0
China	2005	138.33	11.3946	1753.42	24	0.588125	57.478	5543.68	1	1	0	0	0	0	0	0	0	0	0	0	0	0	0	1	0	0	0	0	0	0	0	0	0	0	0	0	0	0	0	0	0	0
China	2006	139.105	12.721	2099.23	21.9	0.558374	56.132	5751.18	1	1	0	0	0	0	0	0	0	0	0	0	0	0	0	1	0	0	0	0	0	0	0	0	0	0	0	0	0	0	0	0	0	0
China	2007	139.833	14.2309	2693.97	20.1	0.522272	54.801	5956.71	1	1	0	0	0	0	0	0	0	0	0	0	0	0	0	1	0	0	0	0	0	0	0	0	0	0	0	0	0	0	0	0	0	0
China	2008	140.551	9.65068	3468.3	18.5	0.512387	53.461	6164.81	1	1	0	0	0	0	0	0	0	0	0	0	0	0	0	1	0	0	0	0	0	0	0	0	0	0	0	0	0	0	0	0	0	0
China	2009	141.252	9.39873	3832.24	17.1	0.497381	52.12	6374.07	1	1	0	0	0	0	0	0	0	0	0	0	0	0	0	1	0	0	0	0	0	0	0	0	0	0	0	0	0	0	0	0	0	0
China	2010	141.936	10.6359	4550.45	15.8	0.48296	50.774	6584.99	1	1	0	0	0	0	0	0	0	0	0	0	0	0	0	1	0	0	0	0	0	0	0	0	0	0	0	0	0	0	0	0	0	0
China	2011	142.618	9.55083	5618.13	14.6	0.47915	49.489	6789.34	1	1	0	0	0	0	0	0	0	0	0	0	0	0	0	1	0	0	0	0	0	0	0	0	0	0	0	0	0	0	0	0	0	0
China	2012	143.314	7.86374	6316.92	13.5	0.487231	48.235	6991.87	1	1	0	0	0	0	0	0	0	0	0	0	0	0	0	1	0	0	0	0	0	0	0	0	0	0	0	0	0	0	0	0	0	0
China	2013	144.024	7.76615	7050.65	12.5	0.49371	46.987	7195.88	1	1	0	0	0	0	0	0	0	0	0	0	0	0	0	1	0	0	0	0	0	0	0	0	0	0	0	0	0	0	0	0	0	0
China	2014	144.755	7.42576	7678.6	11.6	0.506312	45.741	7402.39	1	1	0	0	0	0	0	0	0	0	0	0	0	0	0	1	0	0	0	0	0	0	0	0	0	0	0	0	0	0	0	0	0	0
China	2015	145.492	7.04133	8066.94	10.7	0.508137	44.5	7610.27	1	1	0	0	0	0	0	0	0	0	0	0	0	0	0	1	0	0	0	0	0	0	0	0	0	0	0	0	0	0	0	0	0	0
China	2016	146.282	6.84876	8147.94	9.9	0.541479	43.264	7821.99	1	1	0	0	0	0	0	0	0	0	0	0	0	0	0	1	0	0	0	0	0	0	0	0	0	0	0	0	0	0	0	0	0	0
China	2017	147.102	6.9472	8879.44	9.2	0.559121	42.04	8035.55	1	1	0	0	0	0	0	0	0	0	0	0	0	0	0	1	0	0	0	0	0	0	0	0	0	0	0	0	0	0	0	0	0	0
China	2018	147.774	6.74977	9976.68	8.5	0.4559	40.848	8238.28	1	1	0	0	0	0	0	0	0	0	0	0	0	0	0	1	0	0	0	0	0	0	0	0	0	0	0	0	0	0	0	0	0	0
Indonesia	1967	58.4386	1.3804	53.5373	183.3	2.71943	83.707	172.487	1	0	0	0	0	0	0	0	0	0	0	0	0	0	0	0	0	1	0	0	0	0	0	0	0	0	0	0	0	0	0	0	0	0
Indonesia	1968	60.0473	10.9152	65.053	177.5	2.71567	83.451	180.02	1	0	0	0	0	0	0	0	0	0	0	0	0	0	0	0	0	1	0	0	0	0	0	0	0	0	0	0	0	0	0	0	0	0
Indonesia	1969	61.6916	6.8223	74.6021	171.7	2.70141	83.191	187.855	1	0	0	0	0	0	0	0	0	0	0	0	0	0	0	0	0	1	0	0	0	0	0	0	0	0	0	0	0	0	0	0	0	0
Indonesia	1970	63.3667	7.55463	79.7145	166	2.67912	82.929	195.963	1	0	0	0	0	0	0	0	0	0	0	0	0	0	0	0	0	1	0	0	0	0	0	0	0	0	0	0	0	0	0	0	0	0
Indonesia	1971	65.0707	7.024	79.1782	160.5	2.65363	82.662	204.381	1	0	0	0	0	0	0	0	0	0	0	0	0	0	0	0	0	1	0	0	0	0	0	0	0	0	0	0	0	0	0	0	0	0
Indonesia	1972	66.8024	7.03764	90.8762	155.2	2.62652	82.221	215.157	1	0	0	0	0	0	0	0	0	0	0	0	0	0	0	0	0	1	0	0	0	0	0	0	0	0	0	0	0	0	0	0	0	0
Indonesia	1973	68.5591	8.10398	131.025	150.1	2.5957	81.72	227.037	1	0	0	0	0	0	0	0	0	0	0	0	0	0	0	0	0	1	0	0	0	0	0	0	0	0	0	0	0	0	0	0	0	0
Indonesia	1974	70.338	7.63467	202.495	145.2	2.56154	81.207	239.465	1	0	0	0	0	0	0	0	0	0	0	0	0	0	0	0	0	1	0	0	0	0	0	0	0	0	0	0	0	0	0	0	0	0
Indonesia	1975	72.1367	4.9773	233.117	140.5	2.52511	80.683	252.436	1	0	0	0	0	0	0	0	0	0	0	0	0	0	0	0	0	1	0	0	0	0	0	0	0	0	0	0	0	0	0	0	0	0
Indonesia	1976	73.9507	6.88656	278.197	136.2	2.48359	80.147	265.965	1	0	0	0	0	0	0	0	0	0	0	0	0	0	0	0	0	1	0	0	0	0	0	0	0	0	0	0	0	0	0	0	0	0
Indonesia	1977	75.7785	8.76133	333.694	132	2.44154	79.602	280.02	1	0	0	0	0	0	0	0	0	0	0	0	0	0	0	0	0	1	0	0	0	0	0	0	0	0	0	0	0	0	0	0	0	0
Indonesia	1978	77.6242	6.76707	365.916	128.1	2.4065	79.044	294.687	1	0	0	0	0	0	0	0	0	0	0	0	0	0	0	0	0	1	0	0	0	0	0	0	0	0	0	0	0	0	0	0	0	0
Indonesia	1979	79.4945	7.32431	356.921	124.3	2.38081	78.476	309.967	1	0	0	0	0	0	0	0	0	0	0	0	0	0	0	0	0	1	0	0	0	0	0	0	0	0	0	0	0	0	0	0	0	0
Indonesia	1980	81.3923	9.88008	491.58	120.6	2.35928	77.896	325.919	1	0	0	0	0	0	0	0	0	0	0	0	0	0	0	0	0	1	0	0	0	0	0	0	0	0	0	0	0	0	0	0	0	0
Indonesia	1981	83.319	7.92716	566.578	116.9	2.33962	77.185	344.366	1	0	0	0	0	0	0	0	0	0	0	0	0	0	0	0	0	1	0	0	0	0	0	0	0	0	0	0	0	0	0	0	0	0
Indonesia	1982	85.2676	2.24645	583.67	113.3	2.31177	76.394	364.638	1	0	0	0	0	0	0	0	0	0	0	0	0	0	0	0	0	1	0	0	0	0	0	0	0	0	0	0	0	0	0	0	0	0
Indonesia	1983	87.2223	4.19297	512.959	109.6	2.26651	75.585	385.78	1	0	0	0	0	0	0	0	0	0	0	0	0	0	0	0	0	1	0	0	0	0	0	0	0	0	0	0	0	0	0	0	0	0
Indonesia	1984	89.1621	6.97553	525.334	106	2.19961	74.756	407.75	1	0	0	0	0	0	0	0	0	0	0	0	0	0	0	0	0	1	0	0	0	0	0	0	0	0	0	0	0	0	0	0	0	0
Indonesia	1985	91.0715	2.46214	516.961	102.4	2.11894	73.911	430.423	1	0	0	0	0	0	0	0	0	0	0	0	0	0	0	0	0	1	0	0	0	0	0	0	0	0	0	0	0	0	0	0	0	0
Indonesia	1986	92.9438	5.87505	474.859	98.8	2.03503	73.047	453.819	1	0	0	0	0	0	0	0	0	0	0	0	0	0	0	0	0	1	0	0	0	0	0	0	0	0	0	0	0	0	0	0	0	0
Indonesia	1987	94.7812	4.92593	442.215	95.2	1.95755	72.165	477.935	1	0	0	0	0	0	0	0	0	0	0	0	0	0	0	0	0	1	0	0	0	0	0	0	0	0	0	0	0	0	0	0	0	0
Indonesia	1988	96.588	5.7805	481.781	91.5	1.88837	71.264	502.811	1	0	0	0	0	0	0	0	0	0	0	0	0	0	0	0	0	1	0	0	0	0	0	0	0	0	0	0	0	0	0	0	0	0
Indonesia	1989	98.3728	7.45659	530.003	87.7	1.83093	70.349	528.408	1	0	0	0	0	0	0	0	0	0	0	0	0	0	0	0	0	1	0	0	0	0	0	0	0	0	0	0	0	0	0	0	0	0
Indonesia	1990	100.142	7.24213	585.077	84	1.78206	69.416	554.835	1	0	0	0	0	0	0	0	0	0	0	0	0	0	0	0	0	1	0	0	0	0	0	0	0	0	0	0	0	0	0	0	0	0
Indonesia	1991	101.896	6.91198	631.783	80.2	1.7369	68.387	583.55	1	0	0	0	0	0	0	0	0	0	0	0	0	0	0	0	0	1	0	0	0	0	0	0	0	0	0	0	0	0	0	0	0	0
Indonesia	1992	103.634	6.49751	681.938	76.5	1.69094	67.297	613.965	1	0	0	0	0	0	0	0	0	0	0	0	0	0	0	0	0	1	0	0	0	0	0	0	0	0	0	0	0	0	0	0	0	0
Indonesia	1993	105.351	6.49641	827.905	72.9	1.6437	66.192	645.23	1	0	0	0	0	0	0	0	0	0	0	0	0	0	0	0	0	1	0	0	0	0	0	0	0	0	0	0	0	0	0	0	0	0
Indonesia	1994	107.044	7.53997	912.203	69.5	1.59387	65.067	677.412	1	0	0	0	0	0	0	0	0	0	0	0	0	0	0	0	0	1	0	0	0	0	0	0	0	0	0	0	0	0	0	0	0	0
Indonesia	1995	108.709	8.22001	1026.39	66.2	1.54374	63.924	710.46	1	0	0	0	0	0	0	0	0	0	0	0	0	0	0	0	0	1	0	0	0	0	0	0	0	0	0	0	0	0	0	0	0	0
Indonesia	1996	110.347	7.81819	1137.41	63.1	1.49534	62.765	744.332	1	0	0	0	0	0	0	0	0	0	0	0	0	0	0	0	0	1	0	0	0	0	0	0	0	0	0	0	0	0	0	0	0	0
Indonesia	1997	111.962	4.69988	1063.71	60.1	1.45273	61.594	778.975	1	0	0	0	0	0	0	0	0	0	0	0	0	0	0	0	0	1	0	0	0	0	0	0	0	0	0	0	0	0	0	0	0	0
Indonesia	1998	113.561	-13.1267	463.948	57.3	1.41877	60.407	814.525	1	0	0	0	0	0	0	0	0	0	0	0	0	0	0	0	0	1	0	0	0	0	0	0	0	0	0	0	0	0	0	0	0	0
Indonesia	1999	115.157	0.791126	671.099	54.7	1.39529	59.208	850.983	1	0	0	0	0	0	0	0	0	0	0	0	0	0	0	0	0	1	0	0	0	0	0	0	0	0	0	0	0	0	0	0	0	0
Indonesia	2000	116.757	4.92007	780.19	52.2	1.37991	57.998	888.4	1	0	0	0	0	0	0	0	0	0	0	0	0	0	0	0	0	1	0	0	0	0	0	0	0	0	0	0	0	0	0	0	0	0
Indonesia	2001	118.366	3.64347	748.258	49.9	1.36809	57.217	917.385	1	0	0	0	0	0	0	0	0	0	0	0	0	0	0	0	0	1	0	0	0	0	0	0	0	0	0	0	0	0	0	0	0	0
Indonesia	2002	119.983	4.49948	900.178	47.6	1.35735	56.432	946.984	1	0	0	0	0	0	0	0	0	0	0	0	0	0	0	0	0	1	0	0	0	0	0	0	0	0	0	0	0	0	0	0	0	0
Indonesia	2003	121.612	4.78037	1065.65	45.5	1.34884	55.644	977.205	1	0	0	0	0	0	0	0	0	0	0	0	0	0	0	0	0	1	0	0	0	0	0	0	0	0	0	0	0	0	0	0	0	0
Indonesia	2004	123.255	5.03087	1150.26	49.6	1.34188	54.851	1008.11	1	0	0	0	0	0	0	0	0	0	0	0	0	0	0	0	0	1	0	0	0	0	0	0	0	0	0	0	0	0	0	0	0	0
Indonesia	2005	124.913	5.69257	1263.29	41.7	1.3363	54.058	1039.62	1	0	0	0	0	0	0	0	0	0	0	0	0	0	0	0	0	1	0	0	0	0	0	0	0	0	0	0	0	0	0	0	0	0
Indonesia	2006	126.585	5.50095	1589.8	40	1.32958	53.262	1071.79	1	0	0	0	0	0	0	0	0	0	0	0	0	0	0	0	0	1	0	0	0	0	0	0	0	0	0	0	0	0	0	0	0	0
Indonesia	2007	128.272	6.34502	1860	38.3	1.32384	52.465	1104.59	1	0	0	0	0	0	0	0	0	0	0	0	0	0	0	0	0	1	0	0	0	0	0	0	0	0	0	0	0	0	0	0	0	0
Indonesia	2008	129.981	6.0137	2166.85	36.8	1.32333	51.665	1138.14	1	0	0	0	0	0	0	0	0	0	0	0	0	0	0	0	0	1	0	0	0	0	0	0	0	0	0	0	0	0	0	0	0	0
Indonesia	2009	131.72	4.62887	2261.25	35.3	1.32922	50.866	1172.44	1	0	0	0	0	0	0	0	0	0	0	0	0	0	0	0	0	1	0	0	0	0	0	0	0	0	0	0	0	0	0	0	0	0
Indonesia	2010	133.494	6.22385	3122.36	33.9	1.33777	50.086	1207.09	1	0	0	0	0	0	0	0	0	0	0	0	0	0	0	0	0	1	0	0	0	0	0	0	0	0	0	0	0	0	0	0	0	0
Indonesia	2011	135.306	6.16978	3643.04	32.6	1.348	49.405	1240.17	1	0	0	0	0	0	0	0	0	0	0	0	0	0	0	0	0	1	0	0	0	0	0	0	0	0	0	0	0	0	0	0	0	0
Indonesia	2012	137.148	6.03005	3694.35	31.3	1.35189	48.724	1273.96	1	0	0	0	0	0	0	0	0	0	0	0	0	0	0	0	0	1	0	0	0	0	0	0	0	0	0	0	0	0	0	0	0	0
Indonesia	2013	138.999	5.55726	3623.91	30.1	1.34092	48.045	1308.26	1	0	0	0	0	0	0	0	0	0	0	0	0	0	0	0	0	1	0	0	0	0	0	0	0	0	0	0	0	0	0	0	0	0
Indonesia	2014	140.833	5.00667	3491.62	28.9	1.31088	47.365	1342.87	1	0	0	0	0	0	0	0	0	0	0	0	0	0	0	0	0	1	0	0	0	0	0	0	0	0	0	0	0	0	0	0	0	0
Indonesia	2015	142.629	4.87632	3331.7	27.8	1.26747	46.687	1377.52	1	0	0	0	0	0	0	0	0	0	0	0	0	0	0	0	0	1	0	0	0	0	0	0	0	0	0	0	0	0	0	0	0	0
Indonesia	2016	139.308	5.03307	3562.85	26.7	1.21977	46.011	1412.11	1	0	0	0	0	0	0	0	0	0	0	0	0	0	0	0	0	1	0	0	0	0	0	0	0	0	0	0	0	0	0	0	0	0
Indonesia	2017	140.955	5.06979	3837.65	25.7	1.1751	45.341	1446.53	1	0	0	0	0	0	0	0	0	0	0	0	0	0	0	0	0	1	0	0	0	0	0	0	0	0	0	0	0	0	0	0	0	0
Indonesia	2018	142.562	5.16971	3893.85	24.8	1.13377	44.675	1480.85	1	0	0	0	0	0	0	0	0	0	0	0	0	0	0	0	0	1	0	0	0	0	0	0	0	0	0	0	0	0	0	0	0	0
India	1961	154.596	3.72274	85.3543	238.1	1.99844	81.968	828.827	1	0	0	0	0	0	0	0	0	0	0	0	0	0	0	0	1	0	0	0	0	0	0	0	0	0	0	0	0	0	0	0	0	0
India	1962	157.769	2.93113	89.8818	234.9	2.03191	81.782	854.565	1	0	0	0	0	0	0	0	0	0	0	0	0	0	0	0	1	0	0	0	0	0	0	0	0	0	0	0	0	0	0	0	0	0
India	1963	161.048	5.99435	101.126	231.7	2.05691	81.595	881.279	1	0	0	0	0	0	0	0	0	0	0	0	0	0	0	0	1	0	0	0	0	0	0	0	0	0	0	0	0	0	0	0	0	0
India	1964	164.419	7.45295	115.537	228.8	2.07154	81.405	909.013	1	0	0	0	0	0	0	0	0	0	0	0	0	0	0	0	1	0	0	0	0	0	0	0	0	0	0	0	0	0	0	0	0	0
India	1965	167.875	-2.63577	119.319	226.1	2.08013	81.215	937.603	1	0	0	0	0	0	0	0	0	0	0	0	0	0	0	0	1	0	0	0	0	0	0	0	0	0	0	0	0	0	0	0	0	0
India	1966	171.409	-0.0553288	89.9973	223.5	2.08347	81.023	967.128	1	0	0	0	0	0	0	0	0	0	0	0	0	0	0	0	1	0	0	0	0	0	0	0	0	0	0	0	0	0	0	0	0	0
India	1967	175.031	7.82596	96.3391	221.1	2.09109	80.829	997.66	1	0	0	0	0	0	0	0	0	0	0	0	0	0	0	0	1	0	0	0	0	0	0	0	0	0	0	0	0	0	0	0	0	0
India	1968	178.769	3.38793	99.876	218.4	2.11304	80.634	1029.33	1	0	0	0	0	0	0	0	0	0	0	0	0	0	0	0	1	0	0	0	0	0	0	0	0	0	0	0	0	0	0	0	0	0
India	1969	182.66	6.5397	107.622	215.8	2.15354	80.438	1062.38	1	0	0	0	0	0	0	0	0	0	0	0	0	0	0	0	1	0	0	0	0	0	0	0	0	0	0	0	0	0	0	0	0	0
India	1970	186.732	5.15723	112.434	213	2.20454	80.24	1097.06	1	0	0	0	0	0	0	0	0	0	0	0	0	0	0	0	1	0	0	0	0	0	0	0	0	0	0	0	0	0	0	0	0	0
India	1971	190.996	1.64293	118.603	209.9	2.2579	80.009	1135.22	1	0	0	0	0	0	0	0	0	0	0	0	0	0	0	0	1	0	0	0	0	0	0	0	0	0	0	0	0	0	0	0	0	0
India	1972	195.442	-0.553301	122.982	206.6	2.30119	79.679	1180.83	1	0	0	0	0	0	0	0	0	0	0	0	0	0	0	0	1	0	0	0	0	0	0	0	0	0	0	0	0	0	0	0	0	0
India	1973	200.044	3.29552	143.779	202.9	2.32741	79.347	1228.38	1	0	0	0	0	0	0	0	0	0	0	0	0	0	0	0	1	0	0	0	0	0	0	0	0	0	0	0	0	0	0	0	0	0
India	1974	204.764	1.18534	163.478	199	2.33191	79.009	1277.94	1	0	0	0	0	0	0	0	0	0	0	0	0	0	0	0	1	0	0	0	0	0	0	0	0	0	0	0	0	0	0	0	0	0
India	1975	209.574	9.14991	158.036	194.5	2.32176	78.668	1329.2	1	0	0	0	0	0	0	0	0	0	0	0	0	0	0	0	1	0	0	0	0	0	0	0	0	0	0	0	0	0	0	0	0	0
India	1976	214.46	1.6631	161.092	189.6	2.30466	78.323	1382.19	1	0	0	0	0	0	0	0	0	0	0	0	0	0	0	0	1	0	0	0	0	0	0	0	0	0	0	0	0	0	0	0	0	0
India	1977	219.431	7.25476	186.214	184.4	2.2913	77.974	1437	1	0	0	0	0	0	0	0	0	0	0	0	0	0	0	0	1	0	0	0	0	0	0	0	0	0	0	0	0	0	0	0	0	0
India	1978	224.506	5.71253	205.693	178.9	2.28678	77.621	1493.8	1	0	0	0	0	0	0	0	0	0	0	0	0	0	0	0	1	0	0	0	0	0	0	0	0	0	0	0	0	0	0	0	0	0
India	1979	229.718	-5.23818	224.001	173.3	2.2949	77.264	1552.86	1	0	0	0	0	0	0	0	0	0	0	0	0	0	0	0	1	0	0	0	0	0	0	0	0	0	0	0	0	0	0	0	0	0
India	1980	235.085	6.73582	266.578	167.9	2.30952	76.902	1614.44	1	0	0	0	0	0	0	0	0	0	0	0	0	0	0	0	1	0	0	0	0	0	0	0	0	0	0	0	0	0	0	0	0	0
India	1981	240.612	6.0062	270.471	162.8	2.32376	76.583	1675.22	1	0	0	0	0	0	0	0	0	0	0	0	0	0	0	0	1	0	0	0	0	0	0	0	0	0	0	0	0	0	0	0	0	0
India	1982	246.281	3.47573	274.111	158	2.32868	76.353	1731.53	1	0	0	0	0	0	0	0	0	0	0	0	0	0	0	0	1	0	0	0	0	0	0	0	0	0	0	0	0	0	0	0	0	0
India	1983	252.062	7.28889	291.238	153.6	2.32039	76.121	1789.56	1	0	0	0	0	0	0	0	0	0	0	0	0	0	0	0	1	0	0	0	0	0	0	0	0	0	0	0	0	0	0	0	0	0
India	1984	257.916	3.82074	276.668	149.5	2.29581	75.887	1849.07	1	0	0	0	0	0	0	0	0	0	0	0	0	0	0	0	1	0	0	0	0	0	0	0	0	0	0	0	0	0	0	0	0	0
India	1985	263.811	5.2543	296.435	145.6	2.25985	75.652	1909.76	1	0	0	0	0	0	0	0	0	0	0	0	0	0	0	0	1	0	0	0	0	0	0	0	0	0	0	0	0	0	0	0	0	0
India	1986	269.736	4.77656	310.466	141.7	2.22096	75.415	1971.66	1	0	0	0	0	0	0	0	0	0	0	0	0	0	0	0	1	0	0	0	0	0	0	0	0	0	0	0	0	0	0	0	0	0
India	1987	275.691	3.96536	340.417	137.8	2.18388	75.177	2034.7	1	0	0	0	0	0	0	0	0	0	0	0	0	0	0	0	1	0	0	0	0	0	0	0	0	0	0	0	0	0	0	0	0	0
India	1988	281.674	9.62778	354.149	133.8	2.14676	74.937	2098.95	1	0	0	0	0	0	0	0	0	0	0	0	0	0	0	0	1	0	0	0	0	0	0	0	0	0	0	0	0	0	0	0	0	0
India	1989	287.682	5.94734	346.113	130	2.11087	74.695	2164.42	1	0	0	0	0	0	0	0	0	0	0	0	0	0	0	0	1	0	0	0	0	0	0	0	0	0	0	0	0	0	0	0	0	0
India	1990	293.717	5.53345	367.557	126.2	2.07609	74.453	2230.96	1	0	0	0	0	0	0	0	0	0	0	0	0	0	0	0	1	0	0	0	0	0	0	0	0	0	0	0	0	0	0	0	0	0
India	1991	299.77	1.05683	303.056	122.7	2.03973	74.222	2297.52	1	0	0	0	0	0	0	0	0	0	0	0	0	0	0	0	1	0	0	0	0	0	0	0	0	0	0	0	0	0	0	0	0	0
India	1992	305.835	5.4824	316.954	119.4	2.00318	74.016	2362.74	1	0	0	0	0	0	0	0	0	0	0	0	0	0	0	0	1	0	0	0	0	0	0	0	0	0	0	0	0	0	0	0	0	0
India	1993	311.922	4.75078	301.159	116.1	1.97063	73.809	2428.96	1	0	0	0	0	0	0	0	0	0	0	0	0	0	0	0	1	0	0	0	0	0	0	0	0	0	0	0	0	0	0	0	0	0
India	1994	318.043	6.65892	346.103	112.8	1.94324	73.601	2496.29	1	0	0	0	0	0	0	0	0	0	0	0	0	0	0	0	1	0	0	0	0	0	0	0	0	0	0	0	0	0	0	0	0	0
India	1995	324.205	7.57449	373.766	109.5	1.91894	73.393	2564.71	1	0	0	0	0	0	0	0	0	0	0	0	0	0	0	0	1	0	0	0	0	0	0	0	0	0	0	0	0	0	0	0	0	0
India	1996	330.408	7.54952	399.95	106.1	1.89522	73.183	2634.41	1	0	0	0	0	0	0	0	0	0	0	0	0	0	0	0	1	0	0	0	0	0	0	0	0	0	0	0	0	0	0	0	0	0
India	1997	336.642	4.04982	415.494	102.6	1.86917	72.972	2705.23	1	0	0	0	0	0	0	0	0	0	0	0	0	0	0	0	1	0	0	0	0	0	0	0	0	0	0	0	0	0	0	0	0	0
India	1998	342.892	6.18442	413.299	99	1.83966	72.76	2777.07	1	0	0	0	0	0	0	0	0	0	0	0	0	0	0	0	1	0	0	0	0	0	0	0	0	0	0	0	0	0	0	0	0	0
India	1999	349.14	8.84576	441.999	95.4	1.80556	72.547	2849.78	1	0	0	0	0	0	0	0	0	0	0	0	0	0	0	0	1	0	0	0	0	0	0	0	0	0	0	0	0	0	0	0	0	0
India	2000	355.368	3.84099	443.314	91.8	1.76813	72.333	2923.23	1	0	0	0	0	0	0	0	0	0	0	0	0	0	0	0	1	0	0	0	0	0	0	0	0	0	0	0	0	0	0	0	0	0
India	2001	361.565	4.82397	451.573	88.2	1.72877	72.082	3001.19	1	0	0	0	0	0	0	0	0	0	0	0	0	0	0	0	1	0	0	0	0	0	0	0	0	0	0	0	0	0	0	0	0	0
India	2002	367.725	3.80398	470.987	84.6	1.68956	71.756	3087.97	1	0	0	0	0	0	0	0	0	0	0	0	0	0	0	0	1	0	0	0	0	0	0	0	0	0	0	0	0	0	0	0	0	0
India	2003	373.849	7.86038	546.727	81.2	1.65149	71.428	3175.84	1	0	0	0	0	0	0	0	0	0	0	0	0	0	0	0	1	0	0	0	0	0	0	0	0	0	0	0	0	0	0	0	0	0
India	2004	379.937	7.92294	627.774	77.8	1.61531	71.097	3264.95	1	0	0	0	0	0	0	0	0	0	0	0	0	0	0	0	1	0	0	0	0	0	0	0	0	0	0	0	0	0	0	0	0	0
India	2005	385.986	7.92343	714.861	74.5	1.57971	70.765	3355.04	1	0	0	0	0	0	0	0	0	0	0	0	0	0	0	0	1	0	0	0	0	0	0	0	0	0	0	0	0	0	0	0	0	0
India	2006	391.999	8.06073	806.753	71.2	1.5457	70.431	3446.23	1	0	0	0	0	0	0	0	0	0	0	0	0	0	0	0	1	0	0	0	0	0	0	0	0	0	0	0	0	0	0	0	0	0
India	2007	397.96	7.66082	1028.33	67.9	1.50922	70.094	3538.51	1	0	0	0	0	0	0	0	0	0	0	0	0	0	0	0	1	0	0	0	0	0	0	0	0	0	0	0	0	0	0	0	0	0
India	2008	403.832	3.0867	998.522	64.7	1.46489	69.754	3631.55	1	1	0	0	0	0	0	0	0	0	0	0	0	0	0	0	1	0	0	0	0	0	0	0	0	0	0	0	0	0	0	0	0	0
India	2009	409.569	7.86189	1101.96	61.4	1.41058	69.413	3724.66	1	1	0	0	0	0	0	0	0	0	0	0	0	0	0	0	1	0	0	0	0	0	0	0	0	0	0	0	0	0	0	0	0	0
India	2010	415.137	8.49758	1357.56	58.2	1.35034	69.07	3817.63	1	1	0	0	0	0	0	0	0	0	0	0	0	0	0	0	1	0	0	0	0	0	0	0	0	0	0	0	0	0	0	0	0	0
India	2011	420.521	5.24134	1458.1	55.1	1.28858	68.724	3910.4	1	1	0	0	0	0	0	0	0	0	0	0	0	0	0	0	1	0	0	0	0	0	0	0	0	0	0	0	0	0	0	0	0	0
India	2012	425.732	5.45636	1443.88	52	1.23162	68.366	4004.18	1	1	0	0	0	0	0	0	0	0	0	0	0	0	0	0	1	0	0	0	0	0	0	0	0	0	0	0	0	0	0	0	0	0
India	2013	430.799	6.38611	1449.61	49.1	1.18302	67.997	4099.09	1	1	0	0	0	0	0	0	0	0	0	0	0	0	0	0	1	0	0	0	0	0	0	0	0	0	0	0	0	0	0	0	0	0
India	2014	435.762	7.41023	1573.88	46.2	1.14562	67.616	4195.68	1	1	0	0	0	0	0	0	0	0	0	0	0	0	0	0	1	0	0	0	0	0	0	0	0	0	0	0	0	0	0	0	0	0
India	2015	440.655	7.99625	1605.61	43.5	1.11663	67.223	4294.29	1	1	0	0	0	0	0	0	0	0	0	0	0	0	0	0	1	0	0	0	0	0	0	0	0	0	0	0	0	0	0	0	0	0
India	2016	445.484	8.25631	1732.56	40.9	1.08988	66.818	4394.99	1	1	0	0	0	0	0	0	0	0	0	0	0	0	0	0	1	0	0	0	0	0	0	0	0	0	0	0	0	0	0	0	0	0
India	2017	450.243	7.04382	1981.65	38.5	1.0626	66.4	4497.89	1	1	0	0	0	0	0	0	0	0	0	0	0	0	0	0	1	0	0	0	0	0	0	0	0	0	0	0	0	0	0	0	0	0
India	2018	454.938	6.11959	2005.86	36.3	1.03732	65.97	4602.96	1	1	0	0	0	0	0	0	0	0	0	0	0	0	0	0	1	0	0	0	0	0	0	0	0	0	0	0	0	0	0	0	0	0
Japan	1961	258.912	12.0435	563.587	36.2	2.60619	35.787	609.657	1	0	0	0	0	0	0	0	0	0	0	0	0	0	0	0	0	0	1	0	0	0	0	0	0	0	0	0	0	0	0	0	0	0
Japan	1962	261.336	8.90897	633.64	32.9	0.931995	34.856	624.288	1	0	0	0	0	0	0	0	0	0	0	0	0	0	0	0	0	0	1	0	0	0	0	0	0	0	0	0	0	0	0	0	0	0
Japan	1963	264.009	8.47364	717.867	29.8	1.01743	33.936	639.579	1	0	0	0	0	0	0	0	0	0	0	0	0	0	0	0	0	0	1	0	0	0	0	0	0	0	0	0	0	0	0	0	0	0
Japan	1964	266.774	11.6767	835.657	27	1.04194	33.028	655.16	1	0	0	0	0	0	0	0	0	0	0	0	0	0	0	0	0	0	1	0	0	0	0	0	0	0	0	0	0	0	0	0	0	0
Japan	1965	269.656	5.81971	919.777	24.6	1.07469	32.134	671.079	1	0	0	0	0	0	0	0	0	0	0	0	0	0	0	0	0	0	1	0	0	0	0	0	0	0	0	0	0	0	0	0	0	0
Japan	1966	272.13	10.6386	1058.5	22.6	0.913064	31.296	685.597	1	0	0	0	0	0	0	0	0	0	0	0	0	0	0	0	0	0	1	0	0	0	0	0	0	0	0	0	0	0	0	0	0	0
Japan	1967	274.68	11.0821	1228.91	21	0.932605	30.484	700.2	1	0	0	0	0	0	0	0	0	0	0	0	0	0	0	0	0	0	1	0	0	0	0	0	0	0	0	0	0	0	0	0	0	0
Japan	1968	275.596	12.8825	1450.62	19.6	0.333026	29.684	710.621	1	0	0	0	0	0	0	0	0	0	0	0	0	0	0	0	0	0	1	0	0	0	0	0	0	0	0	0	0	0	0	0	0	0
Japan	1969	281.353	12.4779	1669.1	18.5	2.06732	28.898	733.574	1	0	0	0	0	0	0	0	0	0	0	0	0	0	0	0	0	0	1	0	0	0	0	0	0	0	0	0	0	0	0	0	0	0
Japan	1970	284.551	0.399051	2037.56	17.5	1.13052	28.123	750.001	1	0	0	0	0	0	0	0	0	0	0	0	0	0	0	0	0	0	1	0	0	0	0	0	0	0	0	0	0	0	0	0	0	0
Japan	1971	288.238	4.69899	2272.08	16.5	1.28738	27.334	768.058	1	0	0	0	0	0	0	0	0	0	0	0	0	0	0	0	0	0	1	0	0	0	0	0	0	0	0	0	0	0	0	0	0	0
Japan	1972	292.384	8.41355	2967.04	15.7	1.40078	26.548	787.317	1	0	0	0	0	0	0	0	0	0	0	0	0	0	0	0	0	0	1	0	0	0	0	0	0	0	0	0	0	0	0	0	0	0
Japan	1973	294.815	8.0326	3997.84	14.8	0.827814	25.78	802.162	1	0	0	0	0	0	0	0	0	0	0	0	0	0	0	0	0	0	1	0	0	0	0	0	0	0	0	0	0	0	0	0	0	0
Japan	1974	300.496	-1.22524	4353.82	14.1	1.90896	25.025	825.94	1	0	0	0	0	0	0	0	0	0	0	0	0	0	0	0	0	0	1	0	0	0	0	0	0	0	0	0	0	0	0	0	0	0
Japan	1975	305.43	3.09158	4659.12	13.3	1.6011	24.284	847.565	1	0	0	0	0	0	0	0	0	0	0	0	0	0	0	0	0	0	1	0	0	0	0	0	0	0	0	0	0	0	0	0	0	0
Japan	1976	307.697	3.97498	5197.81	12.5	0.73962	24.056	856.428	1	0	0	0	0	0	0	0	0	0	0	0	0	0	0	0	0	0	1	0	0	0	0	0	0	0	0	0	0	0	0	0	0	0
Japan	1977	310.761	4.39034	6335.79	11.8	0.963676	23.998	865.382	1	0	0	0	0	0	0	0	0	0	0	0	0	0	0	0	0	0	1	0	0	0	0	0	0	0	0	0	0	0	0	0	0	0
Japan	1978	313.586	5.27194	8821.84	11.1	0.904881	23.94	873.914	1	0	0	0	0	0	0	0	0	0	0	0	0	0	0	0	0	0	1	0	0	0	0	0	0	0	0	0	0	0	0	0	0	0
Japan	1979	316.239	5.48404	9105.14	10.5	0.842409	23.882	881.979	1	0	0	0	0	0	0	0	0	0	0	0	0	0	0	0	0	0	1	0	0	0	0	0	0	0	0	0	0	0	0	0	0	0
Japan	1980	318.815	2.81759	9465.38	9.9	0.784008	23.825	889.587	1	0	0	0	0	0	0	0	0	0	0	0	0	0	0	0	0	0	1	0	0	0	0	0	0	0	0	0	0	0	0	0	0	0
Japan	1981	321.092	4.20934	10361.3	9.3	0.738817	23.727	897.337	1	0	0	0	0	0	0	0	0	0	0	0	0	0	0	0	0	0	1	0	0	0	0	0	0	0	0	0	0	0	0	0	0	0
Japan	1982	323.454	3.31246	9578.11	8.8	0.678537	23.617	904.749	1	0	0	0	0	0	0	0	0	0	0	0	0	0	0	0	0	0	1	0	0	0	0	0	0	0	0	0	0	0	0	0	0	0
Japan	1983	325.666	3.52304	10425.4	8.3	0.681511	23.507	912.248	1	0	0	0	0	0	0	0	0	0	0	0	0	0	0	0	0	0	1	0	0	0	0	0	0	0	0	0	0	0	0	0	0	0
Japan	1984	329.087	4.50199	10984.9	7.9	0.634413	23.397	919.374	1	0	0	0	0	0	0	0	0	0	0	0	0	0	0	0	0	0	1	0	0	0	0	0	0	0	0	0	0	0	0	0	0	0
Japan	1985	331.196	5.23338	11584.6	7.5	0.611369	23.288	926.328	1	0	0	0	0	0	0	0	0	0	0	0	0	0	0	0	0	0	1	0	0	0	0	0	0	0	0	0	0	0	0	0	0	0
Japan	1986	333.129	3.32653	17111.9	7.1	0.6093	23.165	933.484	1	0	0	0	0	0	0	0	0	0	0	0	0	0	0	0	0	0	1	0	0	0	0	0	0	0	0	0	0	0	0	0	0	0
Japan	1987	334.863	4.73067	20745.3	6.8	0.491825	23.038	939.637	1	0	0	0	0	0	0	0	0	0	0	0	0	0	0	0	0	0	1	0	0	0	0	0	0	0	0	0	0	0	0	0	0	0
Japan	1988	336.295	6.78502	25051.9	6.6	0.426639	22.912	945.199	1	0	0	0	0	0	0	0	0	0	0	0	0	0	0	0	0	0	1	0	0	0	0	0	0	0	0	0	0	0	0	0	0	0
Japan	1989	337.674	4.85804	24813.3	6.4	0.409395	22.787	950.616	1	0	0	0	0	0	0	0	0	0	0	0	0	0	0	0	0	0	1	0	0	0	0	0	0	0	0	0	0	0	0	0	0	0
Japan	1990	338.829	4.89271	25359.3	6.3	0.341371	22.661	955.423	1	0	0	0	0	0	0	0	0	0	0	0	0	0	0	0	0	0	1	0	0	0	0	0	0	0	0	0	0	0	0	0	0	0
Japan	1991	339.882	3.4175	28925	6.2	0.310356	22.527	960.053	1	0	0	0	0	0	0	0	0	0	0	0	0	0	0	0	0	0	1	0	0	0	0	0	0	0	0	0	0	0	0	0	0	0
Japan	1992	340.727	0.84807	31464.5	6.1	0.248237	22.39	964.141	1	0	0	0	0	0	0	0	0	0	0	0	0	0	0	0	0	0	1	0	0	0	0	0	0	0	0	0	0	0	0	0	0	0
Japan	1993	341.569	-0.51792	35765.9	6	0.246819	22.254	968.218	1	0	0	0	0	0	0	0	0	0	0	0	0	0	0	0	0	0	1	0	0	0	0	0	0	0	0	0	0	0	0	0	0	0
Japan	1994	342.735	0.993066	39268.6	5.9	0.340686	22.119	973.209	1	0	0	0	0	0	0	0	0	0	0	0	0	0	0	0	0	0	1	0	0	0	0	0	0	0	0	0	0	0	0	0	0	0
Japan	1995	344.046	2.74214	43440.4	5.7	0.38179	21.984	978.625	1	0	0	0	0	0	0	0	0	0	0	0	0	0	0	0	0	0	1	0	0	0	0	0	0	0	0	0	0	0	0	0	0	0
Japan	1996	345.012	3.1	38436.9	5.5	0.253189	21.855	982.728	1	0	0	0	0	0	0	0	0	0	0	0	0	0	0	0	0	0	1	0	0	0	0	0	0	0	0	0	0	0	0	0	0	0
Japan	1997	345.835	1.07605	35021.7	5.2	0.238271	21.728	986.673	1	0	0	0	0	0	0	0	0	0	0	0	0	0	0	0	0	0	1	0	0	0	0	0	0	0	0	0	0	0	0	0	0	0
Japan	1998	346.776	-1.12841	31902.8	5	0.27173	21.602	990.951	1	0	0	0	0	0	0	0	0	0	0	0	0	0	0	0	0	0	1	0	0	0	0	0	0	0	0	0	0	0	0	0	0	0
Japan	1999	347.41	-0.251954	36026.6	4.7	0.182586	21.477	994.345	1	0	0	0	0	0	0	0	0	0	0	0	0	0	0	0	0	0	1	0	0	0	0	0	0	0	0	0	0	0	0	0	0	0
Japan	2000	347.992	2.77963	38532	4.5	0.167276	21.351	997.608	1	0	0	0	0	0	0	0	0	0	0	0	0	0	0	0	0	0	1	0	0	0	0	0	0	0	0	0	0	0	0	0	0	0
Japan	2001	348.831	0.406336	33846.5	4.3	0.240953	20.01	1017.06	1	0	0	0	0	0	0	0	0	0	0	0	0	0	0	0	0	0	1	0	0	0	0	0	0	0	0	0	0	0	0	0	0	0
Japan	2002	349.643	0.117993	32289.4	4.1	0.232527	18.353	1040.55	1	0	0	0	0	0	0	0	0	0	0	0	0	0	0	0	0	0	1	0	0	0	0	0	0	0	0	0	0	0	0	0	0	0
Japan	2003	350.392	1.52822	34808.4	4	0.213981	16.804	1062.56	1	1	0	0	0	0	0	0	0	0	0	0	0	0	0	0	0	0	1	0	0	0	0	0	0	0	0	0	0	0	0	0	0	0
Japan	2004	350.51	2.20469	37688.7	3.9	0.0336623	15.36	1081.37	1	1	0	0	0	0	0	0	0	0	0	0	0	0	0	0	0	0	1	0	0	0	0	0	0	0	0	0	0	0	0	0	0	0
Japan	2005	350.543	1.66267	37217.6	3.7	0.0093921	14.022	1098.57	1	1	0	0	0	0	0	0	0	0	0	0	0	0	0	0	0	0	1	0	0	0	0	0	0	0	0	0	0	0	0	0	0	0
Japan	2006	350.765	1.42001	35434	3.6	0.0633736	12.882	1113.84	1	1	0	0	0	0	0	0	0	0	0	0	0	0	0	0	0	0	1	0	0	0	0	0	0	0	0	0	0	0	0	0	0	0
Japan	2007	351.169	1.65418	35275.2	3.5	0.114909	11.854	1128.28	1	1	0	0	0	0	0	0	0	0	0	0	0	0	0	0	0	0	1	0	0	0	0	0	0	0	0	0	0	0	0	0	0	0
Japan	2008	351.339	-1.09354	39339.3	3.4	0.0484254	10.897	1141.08	1	1	0	0	0	0	0	0	0	0	0	0	0	0	0	0	0	0	1	0	0	0	0	0	0	0	0	0	0	0	0	0	0	0
Japan	2009	351.295	-5.41641	40855.2	3.3	-0.0124946	10.011	1152.28	1	1	0	0	0	0	0	0	0	0	0	0	0	0	0	0	0	0	1	0	0	0	0	0	0	0	0	0	0	0	0	0	0	0
Japan	2010	351.358	4.19174	44507.7	3.2	0.0179605	9.188	1163.03	1	1	0	0	0	0	0	0	0	0	0	0	0	0	0	0	0	0	1	0	0	0	0	0	0	0	0	0	0	0	0	0	0	0
Japan	2011	350.708	-0.115421	48168	3.2	-0.185226	8.931	1164.16	1	1	0	0	0	0	0	0	0	0	0	0	0	0	0	0	0	0	1	0	0	0	0	0	0	0	0	0	0	0	0	0	0	0
Japan	2012	350.148	1.49509	48603.5	3	-0.159711	8.852	1163.31	1	1	0	0	0	0	0	0	0	0	0	0	0	0	0	0	0	0	1	0	0	0	0	0	0	0	0	0	0	0	0	0	0	0
Japan	2013	349.643	2.00027	40454.4	2.9	-0.144272	8.774	1162.63	1	1	0	0	0	0	0	0	0	0	0	0	0	0	0	0	0	0	1	0	0	0	0	0	0	0	0	0	0	0	0	0	0	0
Japan	2014	349.18	0.374719	38109.4	2.8	-0.132694	8.696	1162.08	1	1	0	0	0	0	0	0	0	0	0	0	0	0	0	0	0	0	1	0	0	0	0	0	0	0	0	0	0	0	0	0	0	0
Japan	2015	348.809	1.22292	34524.5	2.8	-0.106125	8.619	1161.83	1	1	0	0	0	0	0	0	0	0	0	0	0	0	0	0	0	0	1	0	0	0	0	0	0	0	0	0	0	0	0	0	0	0
Japan	2016	348.407	0.521944	38761.8	2.7	-0.115284	8.543	1161.45	1	1	0	0	0	0	0	0	0	0	0	0	0	0	0	0	0	0	1	0	0	0	0	0	0	0	0	0	0	0	0	0	0	0
Japan	2017	347.835	2.16829	38386.5	2.6	-0.164484	8.465	1160.53	1	1	0	0	0	0	0	0	0	0	0	0	0	0	0	0	0	0	1	0	0	0	0	0	0	0	0	0	0	0	0	0	0	0
Japan	2018	347.131	0.323207	39159.4	2.5	-0.20267	8.384	1159.21	1	1	0	0	0	0	0	0	0	0	0	0	0	0	0	0	0	0	1	0	0	0	0	0	0	0	0	0	0	0	0	0	0	0
Cambodia	1994	58.4517	-34.8086	270.543	118	3.42261	83.054	17.4847	1	0	0	0	0	0	0	0	0	0	0	0	0	0	1	0	0	0	0	0	0	0	0	0	0	0	0	0	0	0	0	0	0	0
Cambodia	1995	60.3679	9.90347	322.932	119.1	3.22559	82.689	18.4468	1	0	0	0	0	0	0	0	0	0	0	0	0	0	1	0	0	0	0	0	0	0	0	0	0	0	0	0	0	0	0	0	0	0
Cambodia	1996	62.2191	5.89751	319.286	119.8	3.0205	82.317	19.4211	1	0	0	0	0	0	0	0	0	0	0	0	0	0	1	0	0	0	0	0	0	0	0	0	0	0	0	0	0	0	0	0	0	0
Cambodia	1997	64.0075	4.00662	304.765	119.6	2.83378	81.94	20.4053	1	0	0	0	0	0	0	0	0	0	0	0	0	0	1	0	0	0	0	0	0	0	0	0	0	0	0	0	0	0	0	0	0	0
Cambodia	1998	65.7178	4.68163	268.99	117.6	2.63701	81.645	21.2927	1	0	0	0	0	0	0	0	0	0	0	0	0	0	1	0	0	0	0	0	0	0	0	0	0	0	0	0	0	0	0	0	0	0
Cambodia	1999	67.3377	12.7054	295.903	113.5	2.43509	81.53	21.9543	1	0	0	0	0	0	0	0	0	0	0	0	0	0	1	0	0	0	0	0	0	0	0	0	0	0	0	0	0	0	0	0	0	0
Cambodia	2000	68.8604	10.712	302.577	106.3	2.23605	81.414	22.5917	1	0	0	0	0	0	0	0	0	0	0	0	0	0	1	0	0	0	0	0	0	0	0	0	0	0	0	0	0	0	0	0	0	0
Cambodia	2001	70.2776	7.44661	321.15	96.7	2.03722	81.297	23.2018	1	0	0	0	0	0	0	0	0	0	0	0	0	0	1	0	0	0	0	0	0	0	0	0	0	0	0	0	0	0	0	0	0	0
Cambodia	2002	71.5937	6.57894	338.987	86.7	1.8554	81.18	23.7842	1	0	0	0	0	0	0	0	0	0	0	0	0	0	1	0	0	0	0	0	0	0	0	0	0	0	0	0	0	0	0	0	0	0
Cambodia	2003	72.8312	8.5059	362.336	77.9	1.71368	81.063	24.3457	1	0	0	0	0	0	0	0	0	0	0	0	0	0	1	0	0	0	0	0	0	0	0	0	0	0	0	0	0	0	0	0	0	0
Cambodia	2004	74.0226	10.3405	408.514	70.8	1.6226	80.945	24.8982	1	0	0	0	0	0	0	0	0	0	0	0	0	0	1	0	0	0	0	0	0	0	0	0	0	0	0	0	0	0	0	0	0	0
Cambodia	2005	75.1946	13.2501	474.111	64.8	1.57092	80.826	25.4503	1	0	0	0	0	0	0	0	0	0	0	0	0	0	1	0	0	0	0	0	0	0	0	0	0	0	0	0	0	0	0	0	0	0
Cambodia	2006	76.3523	10.7711	539.75	59.9	1.52786	80.707	26.0025	1	0	0	0	0	0	0	0	0	0	0	0	0	0	1	0	0	0	0	0	0	0	0	0	0	0	0	0	0	0	0	0	0	0
Cambodia	2007	77.4981	10.2126	631.525	55.6	1.4895	80.587	26.5569	1	0	0	0	0	0	0	0	0	0	0	0	0	0	1	0	0	0	0	0	0	0	0	0	0	0	0	0	0	0	0	0	0	0
Cambodia	2008	78.653	6.69158	745.609	51.5	1.4793	80.429	27.172	1	0	0	0	0	0	0	0	0	0	0	0	0	0	1	0	0	0	0	0	0	0	0	0	0	0	0	0	0	0	0	0	0	0
Cambodia	2009	79.8414	0.086697	738.055	47.7	1.49959	80.07	28.0886	1	0	0	0	0	0	0	0	0	0	0	0	0	0	1	0	0	0	0	0	0	0	0	0	0	0	0	0	0	0	0	0	0	0
Cambodia	2010	81.0798	5.96308	785.502	44	1.53921	79.706	29.0452	1	1	0	0	0	0	0	0	0	0	0	0	0	0	1	0	0	0	0	0	0	0	0	0	0	0	0	0	0	0	0	0	0	0
Cambodia	2011	82.3783	7.06957	882.275	40.6	1.58882	79.337	30.0469	1	1	0	0	0	0	0	0	0	0	0	0	0	0	1	0	0	0	0	0	0	0	0	0	0	0	0	0	0	0	0	0	0	0
Cambodia	2012	83.7325	7.31335	950.88	37.7	1.63043	78.963	31.0936	1	1	0	0	0	0	0	0	0	0	0	0	0	0	1	0	0	0	0	0	0	0	0	0	0	0	0	0	0	0	0	0	0	0
Cambodia	2013	85.1254	7.35667	1013.42	35.3	1.64985	78.585	32.1789	1	1	0	0	0	0	0	0	0	0	0	0	0	0	1	0	0	0	0	0	0	0	0	0	0	0	0	0	0	0	0	0	0	0
Cambodia	2014	86.5313	7.14257	1093.5	33.3	1.63808	78.201	33.2969	1	1	0	0	0	0	0	0	0	0	0	0	0	0	1	0	0	0	0	0	0	0	0	0	0	0	0	0	0	0	0	0	0	0
Cambodia	2015	87.9302	7.03609	1162.9	31.6	1.60371	77.812	34.439	1	1	0	0	0	0	0	0	0	0	0	0	0	0	1	0	0	0	0	0	0	0	0	0	0	0	0	0	0	0	0	0	0	0
Cambodia	2016	89.3173	7.03097	1269.59	30.1	1.56523	77.418	35.6034	1	1	0	0	0	0	0	0	0	0	0	0	0	0	1	0	0	0	0	0	0	0	0	0	0	0	0	0	0	0	0	0	0	0
Cambodia	2017	90.6946	6.82908	1385.26	28.8	1.53026	77.02	36.7896	1	1	0	0	0	0	0	0	0	0	0	0	0	0	1	0	0	0	0	0	0	0	0	0	0	0	0	0	0	0	0	0	0	0
Cambodia	2018	92.0564	7.46917	1512.13	27.6	1.49036	76.612	38.005	1	1	0	0	0	0	0	0	0	0	0	0	0	0	1	0	0	0	0	0	0	0	0	0	0	0	0	0	0	0	0	0	0	0
Korea	1961	267.113	6.93599	93.8286	106.6	2.96724	71.469	73.512	1	0	0	0	0	0	0	0	0	0	0	0	0	0	0	0	0	0	0	1	0	0	0	0	0	0	0	0	0	0	0	0	0	0
Korea	1962	274.86	3.89527	106.149	101.7	2.85932	70.539	78.11	1	0	0	0	0	0	0	0	0	0	0	0	0	0	0	0	0	0	0	1	0	0	0	0	0	0	0	0	0	0	0	0	0	0
Korea	1963	282.622	9.02057	146.314	96.8	2.78482	69.593	82.8948	1	0	0	0	0	0	0	0	0	0	0	0	0	0	0	0	0	0	0	1	0	0	0	0	0	0	0	0	0	0	0	0	0	0
Korea	1964	290.111	9.47382	123.603	92	2.61539	68.628	87.7919	1	0	0	0	0	0	0	0	0	0	0	0	0	0	0	0	0	0	0	1	0	0	0	0	0	0	0	0	0	0	0	0	0	0
Korea	1965	297.581	7.31843	108.722	87	2.54215	67.649	92.8625	1	0	0	0	0	0	0	0	0	0	0	0	0	0	0	0	0	0	0	1	0	0	0	0	0	0	0	0	0	0	0	0	0	0
Korea	1966	305.158	11.994	133.475	81.8	2.51439	66.653	98.1588	1	0	0	0	0	0	0	0	0	0	0	0	0	0	0	0	0	0	0	1	0	0	0	0	0	0	0	0	0	0	0	0	0	0
Korea	1967	312.368	9.07961	161.16	76.5	2.33501	65.029	105.371	1	0	0	0	0	0	0	0	0	0	0	0	0	0	0	0	0	0	0	1	0	0	0	0	0	0	0	0	0	0	0	0	0	0
Korea	1968	319.7	13.1658	198.431	71.1	2.32035	63.154	113.627	1	0	0	0	0	0	0	0	0	0	0	0	0	0	0	0	0	0	0	1	0	0	0	0	0	0	0	0	0	0	0	0	0	0
Korea	1969	327.019	14.5614	243.422	66	2.26343	61.244	122.253	1	0	0	0	0	0	0	0	0	0	0	0	0	0	0	0	0	0	0	1	0	0	0	0	0	0	0	0	0	0	0	0	0	0
Korea	1970	334.24	10.0527	279.305	61.2	2.18417	59.296	131.233	1	0	0	0	0	0	0	0	0	0	0	0	0	0	0	0	0	0	0	1	0	0	0	0	0	0	0	0	0	0	0	0	0	0
Korea	1971	340.895	10.5455	301.177	57	1.97132	57.739	138.966	1	0	0	0	0	0	0	0	0	0	0	0	0	0	0	0	0	0	0	1	0	0	0	0	0	0	0	0	0	0	0	0	0	0
Korea	1972	347.35	7.21436	324.196	53.3	1.876	56.308	146.392	1	0	0	0	0	0	0	0	0	0	0	0	0	0	0	0	0	0	0	1	0	0	0	0	0	0	0	0	0	0	0	0	0	0
Korea	1973	353.547	14.8983	406.899	50.4	1.76829	54.869	153.911	1	0	0	0	0	0	0	0	0	0	0	0	0	0	0	0	0	0	0	1	0	0	0	0	0	0	0	0	0	0	0	0	0	0
Korea	1974	359.654	9.51184	563.356	47.9	1.71271	53.421	161.593	1	0	0	0	0	0	0	0	0	0	0	0	0	0	0	0	0	0	0	1	0	0	0	0	0	0	0	0	0	0	0	0	0	0
Korea	1975	365.755	7.83993	617.456	45.7	1.682	51.967	169.464	1	0	0	0	0	0	0	0	0	0	0	0	0	0	0	0	0	0	0	1	0	0	0	0	0	0	0	0	0	0	0	0	0	0
Korea	1976	371.641	13.2214	834.134	43.8	1.59656	50.281	178.235	1	0	0	0	0	0	0	0	0	0	0	0	0	0	0	0	0	0	0	1	0	0	0	0	0	0	0	0	0	0	0	0	0	0
Korea	1977	377.481	12.336	1055.88	41.9	1.55904	48.524	187.433	1	0	0	0	0	0	0	0	0	0	0	0	0	0	0	0	0	0	0	1	0	0	0	0	0	0	0	0	0	0	0	0	0	0
Korea	1978	383.259	10.953	1405.82	40	1.5192	46.767	196.798	1	0	0	0	0	0	0	0	0	0	0	0	0	0	0	0	0	0	0	1	0	0	0	0	0	0	0	0	0	0	0	0	0	0
Korea	1979	389.117	8.67123	1783.62	38	1.51687	45.019	206.367	1	0	0	0	0	0	0	0	0	0	0	0	0	0	0	0	0	0	0	1	0	0	0	0	0	0	0	0	0	0	0	0	0	0
Korea	1980	395.229	-1.64569	1715.43	35.8	1.55846	43.28	216.238	1	0	0	0	0	0	0	0	0	0	0	0	0	0	0	0	0	0	0	1	0	0	0	0	0	0	0	0	0	0	0	0	0	0
Korea	1981	401.444	7.24618	1883.45	33.5	1.5602	41.593	226.171	1	0	0	0	0	0	0	0	0	0	0	0	0	0	0	0	0	0	0	1	0	0	0	0	0	0	0	0	0	0	0	0	0	0
Korea	1982	407.696	8.33808	1992.53	31.1	1.54547	39.939	236.198	1	0	0	0	0	0	0	0	0	0	0	0	0	0	0	0	0	0	0	1	0	0	0	0	0	0	0	0	0	0	0	0	0	0
Korea	1983	413.751	13.3762	2198.93	28.8	1.47422	38.307	246.219	1	0	0	0	0	0	0	0	0	0	0	0	0	0	0	0	0	0	0	1	0	0	0	0	0	0	0	0	0	0	0	0	0	0
Korea	1984	418.888	10.5516	2413.26	26.5	1.23402	36.699	255.774	1	0	0	0	0	0	0	0	0	0	0	0	0	0	0	0	0	0	0	1	0	0	0	0	0	0	0	0	0	0	0	0	0	0
Korea	1985	423.033	7.83886	2482.4	24.2	0.984566	35.124	264.731	1	0	0	0	0	0	0	0	0	0	0	0	0	0	0	0	0	0	0	1	0	0	0	0	0	0	0	0	0	0	0	0	0	0
Korea	1986	427.262	11.3273	2834.9	22.1	0.994724	33.321	274.809	1	0	0	0	0	0	0	0	0	0	0	0	0	0	0	0	0	0	0	1	0	0	0	0	0	0	0	0	0	0	0	0	0	0
Korea	1987	431.492	12.7237	3554.6	20.1	0.985133	31.437	285.371	1	0	0	0	0	0	0	0	0	0	0	0	0	0	0	0	0	0	0	1	0	0	0	0	0	0	0	0	0	0	0	0	0	0
Korea	1988	435.738	11.9877	4748.63	18.3	0.979189	29.611	295.854	1	0	0	0	0	0	0	0	0	0	0	0	0	0	0	0	0	0	0	1	0	0	0	0	0	0	0	0	0	0	0	0	0	0
Korea	1989	440.069	7.07289	5817.03	16.8	0.989093	27.852	306.261	1	0	0	0	0	0	0	0	0	0	0	0	0	0	0	0	0	0	0	1	0	0	0	0	0	0	0	0	0	0	0	0	0	0
Korea	1990	444.425	9.87755	6610.04	15.4	0.98513	26.156	316.564	1	0	0	0	0	0	0	0	0	0	0	0	0	0	0	0	0	0	0	1	0	0	0	0	0	0	0	0	0	0	0	0	0	0
Korea	1991	448.846	10.7781	7636.98	14.2	0.989786	25.028	324.597	1	0	0	0	0	0	0	0	0	0	0	0	0	0	0	0	0	0	0	1	0	0	0	0	0	0	0	0	0	0	0	0	0	0
Korea	1992	453.535	6.19864	8126.67	13.1	1.03916	24.18	331.697	1	0	0	0	0	0	0	0	0	0	0	0	0	0	0	0	0	0	0	1	0	0	0	0	0	0	0	0	0	0	0	0	0	0
Korea	1993	458.165	6.87747	8884.93	12.1	1.01582	23.355	338.73	1	0	0	0	0	0	0	0	0	0	0	0	0	0	0	0	0	0	0	1	0	0	0	0	0	0	0	0	0	0	0	0	0	0
Korea	1994	462.798	9.26867	10385.3	11.2	1.00616	22.548	345.758	1	0	0	0	0	0	0	0	0	0	0	0	0	0	0	0	0	0	0	1	0	0	0	0	0	0	0	0	0	0	0	0	0	0
Korea	1995	467.479	9.61457	12564.8	10.4	1.0062	21.761	352.803	1	0	0	0	0	0	0	0	0	0	0	0	0	0	0	0	0	0	0	1	0	0	0	0	0	0	0	0	0	0	0	0	0	0
Korea	1996	471.954	7.8907	13403	9.7	0.952779	21.338	358.106	1	0	0	0	0	0	0	0	0	0	0	0	0	0	0	0	0	0	0	1	0	0	0	0	0	0	0	0	0	0	0	0	0	0
Korea	1997	476.4	6.17055	12398.5	9	0.937714	21.095	362.597	1	0	0	0	0	0	0	0	0	0	0	0	0	0	0	0	0	0	0	1	0	0	0	0	0	0	0	0	0	0	0	0	0	0
Korea	1998	479.852	-5.12945	8281.7	8.4	0.721865	20.855	366.335	1	0	0	0	0	0	0	0	0	0	0	0	0	0	0	0	0	0	0	1	0	0	0	0	0	0	0	0	0	0	0	0	0	0
Korea	1999	483.275	11.4669	10672.4	8	0.710795	20.616	370.062	1	0	0	0	0	0	0	0	0	0	0	0	0	0	0	0	0	0	0	1	0	0	0	0	0	0	0	0	0	0	0	0	0	0
Korea	2000	487.333	9.06083	12257	7.5	0.836181	20.379	374.283	1	0	0	0	0	0	0	0	0	0	0	0	0	0	0	0	0	0	0	1	0	0	0	0	0	0	0	0	0	0	0	0	0	0
Korea	2001	489.665	4.8524	11561.2	7.1	0.767242	20.06	378.677	1	0	0	0	0	0	0	0	0	0	0	0	0	0	0	0	0	0	0	1	0	0	0	0	0	0	0	0	0	0	0	0	0	0
Korea	2002	492.249	7.72514	13165.1	6.8	0.577957	19.701	382.582	1	0	0	0	0	0	0	0	0	0	0	0	0	0	0	0	0	0	0	1	0	0	0	0	0	0	0	0	0	0	0	0	0	0
Korea	2003	494.755	3.14729	14672.9	6.4	0.518321	19.348	386.261	1	1	0	0	0	0	0	0	0	0	0	0	0	0	0	0	0	0	0	1	0	0	0	0	0	0	0	0	0	0	0	0	0	0
Korea	2004	496.618	5.19739	16496.1	6	0.396331	18.998	389.478	1	1	0	0	0	0	0	0	0	0	0	0	0	0	0	0	0	0	0	1	0	0	0	0	0	0	0	0	0	0	0	0	0	0
Korea	2005	497.517	4.30854	19402.5	5.6	0.211998	18.655	391.957	1	1	0	0	0	0	0	0	0	0	0	0	0	0	0	0	0	0	0	1	0	0	0	0	0	0	0	0	0	0	0	0	0	0
Korea	2006	499.982	5.26433	21743.5	5.2	0.5252	18.472	394.908	1	1	0	0	0	0	0	0	0	0	0	0	0	0	0	0	0	0	0	1	0	0	0	0	0	0	0	0	0	0	0	0	0	0
Korea	2007	502.307	5.79955	24086.4	4.8	0.505234	18.369	397.409	1	1	0	0	0	0	0	0	0	0	0	0	0	0	0	0	0	0	0	1	0	0	0	0	0	0	0	0	0	0	0	0	0	0
Korea	2008	505.771	3.01298	21350.4	4.5	0.759317	18.267	400.939	1	1	0	0	0	0	0	0	0	0	0	0	0	0	0	0	0	0	0	1	0	0	0	0	0	0	0	0	0	0	0	0	0	0
Korea	2009	508.014	0.792699	19143.9	4.3	0.514683	18.165	403.511	1	1	0	0	0	0	0	0	0	0	0	0	0	0	0	0	0	0	0	1	0	0	0	0	0	0	0	0	0	0	0	0	0	0
Korea	2010	509.816	6.80482	23087.2	4.1	0.498225	18.064	406.027	1	1	0	0	0	0	0	0	0	0	0	0	0	0	0	0	0	0	0	1	0	0	0	0	0	0	0	0	0	0	0	0	0	0
Korea	2011	513.804	3.68567	25096.3	4	0.768972	18.077	409.096	1	1	0	0	0	0	0	0	0	0	0	0	0	0	0	0	0	0	0	1	0	0	0	0	0	0	0	0	0	0	0	0	0	0
Korea	2012	515.876	2.40253	25466.8	3.8	0.525714	18.149	410.891	1	1	0	0	0	0	0	0	0	0	0	0	0	0	0	0	0	0	0	1	0	0	0	0	0	0	0	0	0	0	0	0	0	0
Korea	2013	517.612	3.16471	27182.7	3.7	0.455219	18.221	412.402	1	1	0	0	0	0	0	0	0	0	0	0	0	0	0	0	0	0	0	1	0	0	0	0	0	0	0	0	0	0	0	0	0	0
Korea	2014	520.852	3.20245	29249.6	3.6	0.62815	18.293	414.636	1	1	0	0	0	0	0	0	0	0	0	0	0	0	0	0	0	0	0	1	0	0	0	0	0	0	0	0	0	0	0	0	0	0
Korea	2015	523.526	2.8091	28732.2	3.5	0.527288	18.366	416.455	1	1	0	0	0	0	0	0	0	0	0	0	0	0	0	0	0	0	0	1	0	0	0	0	0	0	0	0	0	0	0	0	0	0
Korea	2016	525.37	2.94688	29288.9	3.4	0.396852	18.438	417.743	1	1	0	0	0	0	0	0	0	0	0	0	0	0	0	0	0	0	0	1	0	0	0	0	0	0	0	0	0	0	0	0	0	0
Korea	2017	526.735	3.15964	31616.8	3.3	0.280968	18.497	418.615	1	1	0	0	0	0	0	0	0	0	0	0	0	0	0	0	0	0	0	1	0	0	0	0	0	0	0	0	0	0	0	0	0	0
Korea	2018	529.19	2.9074	33422.9	3.3	0.475334	18.541	420.382	1	1	0	0	0	0	0	0	0	0	0	0	0	0	0	0	0	0	0	1	0	0	0	0	0	0	0	0	0	0	0	0	0	0
Lao PDR	1985	15.9788	5.06996	641.739	178.4	2.79312	86.196	5.09077	1	0	0	0	0	0	0	0	0	0	0	0	0	0	0	0	0	0	0	0	1	0	0	0	0	0	0	0	0	0	0	0	0	0
Lao PDR	1986	16.4393	4.88513	468.305	173.4	2.84164	85.882	5.35665	1	0	0	0	0	0	0	0	0	0	0	0	0	0	0	0	0	0	0	0	1	0	0	0	0	0	0	0	0	0	0	0	0	0
Lao PDR	1987	16.9217	-1.42579	278.393	168.3	2.89204	85.561	5.63919	1	0	0	0	0	0	0	0	0	0	0	0	0	0	0	0	0	0	0	0	1	0	0	0	0	0	0	0	0	0	0	0	0	0
Lao PDR	1988	17.4212	-2.0102	148.965	163.3	2.90901	85.234	5.93713	1	0	0	0	0	0	0	0	0	0	0	0	0	0	0	0	0	0	0	0	1	0	0	0	0	0	0	0	0	0	0	0	0	0
Lao PDR	1989	17.9326	14.1906	172.523	158.1	2.89331	84.902	6.24883	1	0	0	0	0	0	0	0	0	0	0	0	0	0	0	0	0	0	0	0	1	0	0	0	0	0	0	0	0	0	0	0	0	0
Lao PDR	1990	18.4509	6.70458	203.256	153	2.84936	84.563	6.5738	1	0	0	0	0	0	0	0	0	0	0	0	0	0	0	0	0	0	0	0	1	0	0	0	0	0	0	0	0	0	0	0	0	0
Lao PDR	1991	18.9742	4.29656	234.764	147.7	2.79639	84.218	6.91131	1	0	0	0	0	0	0	0	0	0	0	0	0	0	0	0	0	0	0	0	1	0	0	0	0	0	0	0	0	0	0	0	0	0
Lao PDR	1992	19.4989	5.55986	250.604	142.6	2.72811	83.867	7.26042	1	0	0	0	0	0	0	0	0	0	0	0	0	0	0	0	0	0	0	0	1	0	0	0	0	0	0	0	0	0	0	0	0	0
Lao PDR	1993	20.0171	5.91256	287.395	137.6	2.62272	83.51	7.61829	1	0	0	0	0	0	0	0	0	0	0	0	0	0	0	0	0	0	0	0	1	0	0	0	0	0	0	0	0	0	0	0	0	0
Lao PDR	1994	20.5193	8.15902	325.941	132.8	2.47776	83.146	7.98179	1	0	0	0	0	0	0	0	0	0	0	0	0	0	0	0	0	0	0	0	1	0	0	0	0	0	0	0	0	0	0	0	0	0
Lao PDR	1995	20.9986	7.03125	363.88	128	2.30931	82.622	8.42222	1	0	0	0	0	0	0	0	0	0	0	0	0	0	0	0	0	0	0	0	1	0	0	0	0	0	0	0	0	0	0	0	0	0
Lao PDR	1996	21.4523	6.92832	378.428	123.4	2.13757	81.766	9.02801	1	0	0	0	0	0	0	0	0	0	0	0	0	0	0	0	0	0	0	0	1	0	0	0	0	0	0	0	0	0	0	0	0	0
Lao PDR	1997	21.8818	6.87209	345.921	119	1.98217	80.88	9.6562	1	0	0	0	0	0	0	0	0	0	0	0	0	0	0	0	0	0	0	0	1	0	0	0	0	0	0	0	0	0	0	0	0	0
Lao PDR	1998	22.2903	3.96761	248.839	114.7	1.84974	79.961	10.3093	1	0	0	0	0	0	0	0	0	0	0	0	0	0	0	0	0	0	0	0	1	0	0	0	0	0	0	0	0	0	0	0	0	0
Lao PDR	1999	22.6835	7.30638	277.81	110.5	1.74849	79.009	10.9895	1	0	0	0	0	0	0	0	0	0	0	0	0	0	0	0	0	0	0	0	1	0	0	0	0	0	0	0	0	0	0	0	0	0
Lao PDR	2000	23.0663	5.79878	325.187	106.4	1.67356	78.023	11.6999	1	0	0	0	0	0	0	0	0	0	0	0	0	0	0	0	0	0	0	0	1	0	0	0	0	0	0	0	0	0	0	0	0	0
Lao PDR	2001	23.4384	5.75141	326.942	102.3	1.60033	77.007	12.4383	1	0	0	0	0	0	0	0	0	0	0	0	0	0	0	0	0	0	0	0	1	0	0	0	0	0	0	0	0	0	0	0	0	0
Lao PDR	2002	23.8009	5.91874	320.062	98.2	1.53475	75.956	13.208	1	0	0	0	0	0	0	0	0	0	0	0	0	0	0	0	0	0	0	0	1	0	0	0	0	0	0	0	0	0	0	0	0	0
Lao PDR	2003	24.1622	6.067	362.821	94.2	1.50671	74.874	14.0119	1	0	0	0	0	0	0	0	0	0	0	0	0	0	0	0	0	0	0	0	1	0	0	0	0	0	0	0	0	0	0	0	0	0
Lao PDR	2004	24.533	6.3577	417.929	90.1	1.52275	73.758	14.8588	1	0	0	0	0	0	0	0	0	0	0	0	0	0	0	0	0	0	0	0	1	0	0	0	0	0	0	0	0	0	0	0	0	0
Lao PDR	2005	24.9206	7.10757	475.611	86.2	1.56774	72.814	15.6365	1	0	0	0	0	0	0	0	0	0	0	0	0	0	0	0	0	0	0	0	1	0	0	0	0	0	0	0	0	0	0	0	0	0
Lao PDR	2006	25.3296	8.61927	590.633	82.3	1.6279	72.252	16.2217	1	0	0	0	0	0	0	0	0	0	0	0	0	0	0	0	0	0	0	0	1	0	0	0	0	0	0	0	0	0	0	0	0	0
Lao PDR	2007	25.758	7.59683	710.345	78.6	1.67715	71.684	16.8337	1	0	0	0	0	0	0	0	0	0	0	0	0	0	0	0	0	0	0	0	1	0	0	0	0	0	0	0	0	0	0	0	0	0
Lao PDR	2008	26.1985	7.8249	900.324	74.9	1.69577	71.107	17.4705	1	0	0	0	0	0	0	0	0	0	0	0	0	0	0	0	0	0	0	0	1	0	0	0	0	0	0	0	0	0	0	0	0	0
Lao PDR	2009	26.6405	7.50177	948.654	71.4	1.67287	70.525	18.1231	1	0	0	0	0	0	0	0	0	0	0	0	0	0	0	0	0	0	0	0	1	0	0	0	0	0	0	0	0	0	0	0	0	0
Lao PDR	2010	27.0761	8.52691	1140.6	68	1.62197	69.936	18.7875	1	0	0	0	0	0	0	0	0	0	0	0	0	0	0	0	0	0	0	0	1	0	0	0	0	0	0	0	0	0	0	0	0	0
Lao PDR	2011	27.5025	8.03865	1378.36	64.8	1.56237	69.34	19.4616	1	0	0	0	0	0	0	0	0	0	0	0	0	0	0	0	0	0	0	0	1	0	0	0	0	0	0	0	0	0	0	0	0	0
Lao PDR	2012	27.9226	8.0261	1581.4	61.8	1.51601	68.736	20.1482	1	0	0	0	0	0	0	0	0	0	0	0	0	0	0	0	0	0	0	0	1	0	0	0	0	0	0	0	0	0	0	0	0	0
Lao PDR	2013	28.3419	8.0263	1825.67	58.9	1.49048	68.128	20.8484	1	0	0	0	0	0	0	0	0	0	0	0	0	0	0	0	0	0	0	0	1	0	0	0	0	0	0	0	0	0	0	0	0	0
Lao PDR	2014	28.7684	7.61196	1998.34	56.2	1.49387	67.513	21.5706	1	1	0	0	0	0	0	0	0	0	0	0	0	0	0	0	0	0	0	0	1	0	0	0	0	0	0	0	0	0	0	0	0	0
Lao PDR	2015	29.2078	7.27007	2134.71	53.6	1.51574	66.892	22.3187	1	1	0	0	0	0	0	0	0	0	0	0	0	0	0	0	0	0	0	0	1	0	0	0	0	0	0	0	0	0	0	0	0	0
Lao PDR	2016	29.6614	7.02284	2308.8	51.3	1.54094	66.264	23.0952	1	1	0	0	0	0	0	0	0	0	0	0	0	0	0	0	0	0	0	0	1	0	0	0	0	0	0	0	0	0	0	0	0	0
Lao PDR	2017	30.1258	6.89253	2423.85	49.2	1.55362	65.632	23.8962	1	1	0	0	0	0	0	0	0	0	0	0	0	0	0	0	0	0	0	0	1	0	0	0	0	0	0	0	0	0	0	0	0	0
Lao PDR	2018	30.5958	6.24796	2542.49	47.3	1.54802	64.996	24.7181	1	1	0	0	0	0	0	0	0	0	0	0	0	0	0	0	0	0	0	0	1	0	0	0	0	0	0	0	0	0	0	0	0	0
Sri Lanka	1962	165.08	3.81802	138.537	86.9	2.35101	83.247	17.343	1	0	0	0	0	0	0	0	0	0	0	0	0	0	0	0	0	0	0	0	0	0	0	0	0	0	0	0	0	1	0	0	0	0
Sri Lanka	1963	168.992	2.51675	117.072	84.8	2.34221	83.084	17.9267	1	0	0	0	0	0	0	0	0	0	0	0	0	0	0	0	0	0	0	0	0	0	0	0	0	0	0	0	0	1	0	0	0	0
Sri Lanka	1964	173.018	3.90643	120.714	82.8	2.35436	82.986	18.4601	1	0	0	0	0	0	0	0	0	0	0	0	0	0	0	0	0	0	0	0	0	0	0	0	0	0	0	0	0	1	0	0	0	0
Sri Lanka	1965	177.178	2.53695	152.853	80.7	2.37566	82.89	19.0106	1	0	0	0	0	0	0	0	0	0	0	0	0	0	0	0	0	0	0	0	0	0	0	0	0	0	0	0	0	1	0	0	0	0
Sri Lanka	1966	181.481	5.02379	153.899	78.2	2.39969	82.793	19.5827	1	0	0	0	0	0	0	0	0	0	0	0	0	0	0	0	0	0	0	0	0	0	0	0	0	0	0	0	0	1	0	0	0	0
Sri Lanka	1967	185.898	6.43902	159.506	75.4	2.40463	82.696	20.1724	1	0	0	0	0	0	0	0	0	0	0	0	0	0	0	0	0	0	0	0	0	0	0	0	0	0	0	0	0	1	0	0	0	0
Sri Lanka	1968	190.362	5.80109	150.897	73.1	2.37305	82.598	20.7738	1	0	0	0	0	0	0	0	0	0	0	0	0	0	0	0	0	0	0	0	0	0	0	0	0	0	0	0	0	1	0	0	0	0
Sri Lanka	1969	194.785	7.71682	160.913	71.4	2.2968	82.5	21.3762	1	0	0	0	0	0	0	0	0	0	0	0	0	0	0	0	0	0	0	0	0	0	0	0	0	0	0	0	0	1	0	0	0	0
Sri Lanka	1970	199.103	3.84663	183.927	70.1	2.19261	82.402	21.9724	1	0	0	0	0	0	0	0	0	0	0	0	0	0	0	0	0	0	0	0	0	0	0	0	0	0	0	0	0	1	0	0	0	0
Sri Lanka	1971	203.282	1.30691	185.86	69.2	2.07732	82.303	22.5598	1	0	0	0	0	0	0	0	0	0	0	0	0	0	0	0	0	0	0	0	0	0	0	0	0	0	0	0	0	1	0	0	0	0
Sri Lanka	1972	207.339	-0.41048	196.423	68.5	1.97606	82.204	23.1388	1	0	0	0	0	0	0	0	0	0	0	0	0	0	0	0	0	0	0	0	0	0	0	0	0	0	0	0	0	1	0	0	0	0
Sri Lanka	1973	211.323	7.0574	216.995	67.5	1.90302	82.104	23.7158	1	0	0	0	0	0	0	0	0	0	0	0	0	0	0	0	0	0	0	0	0	0	0	0	0	0	0	0	0	1	0	0	0	0
Sri Lanka	1974	215.308	3.84583	264.746	66	1.86818	82.004	24.2981	1	0	0	0	0	0	0	0	0	0	0	0	0	0	0	0	0	0	0	0	0	0	0	0	0	0	0	0	0	1	0	0	0	0
Sri Lanka	1975	219.345	6.12623	275.628	63.9	1.858	81.903	24.8927	1	0	0	0	0	0	0	0	0	0	0	0	0	0	0	0	0	0	0	0	0	0	0	0	0	0	0	0	0	1	0	0	0	0
Sri Lanka	1976	223.456	3.33511	256.287	61.1	1.85653	81.802	25.5007	1	0	0	0	0	0	0	0	0	0	0	0	0	0	0	0	0	0	0	0	0	0	0	0	0	0	0	0	0	1	0	0	0	0
Sri Lanka	1977	227.611	5.10059	287.562	57.6	1.84261	81.701	26.1191	1	0	0	0	0	0	0	0	0	0	0	0	0	0	0	0	0	0	0	0	0	0	0	0	0	0	0	0	0	1	0	0	0	0
Sri Lanka	1978	231.76	5.65384	188.058	53.7	1.80651	81.599	26.7434	1	0	0	0	0	0	0	0	0	0	0	0	0	0	0	0	0	0	0	0	0	0	0	0	0	0	0	0	0	1	0	0	0	0
Sri Lanka	1979	235.829	6.40356	227.51	49.8	1.74049	81.496	27.3653	1	0	0	0	0	0	0	0	0	0	0	0	0	0	0	0	0	0	0	0	0	0	0	0	0	0	0	0	0	1	0	0	0	0
Sri Lanka	1980	239.768	5.84603	267.669	46.2	1.6562	81.393	27.9772	1	0	0	0	0	0	0	0	0	0	0	0	0	0	0	0	0	0	0	0	0	0	0	0	0	0	0	0	0	1	0	0	0	0
Sri Lanka	1981	243.547	5.69952	289.131	43	1.56392	81.324	28.5235	1	0	0	0	0	0	0	0	0	0	0	0	0	0	0	0	0	0	0	0	0	0	0	0	0	0	0	0	0	1	0	0	0	0
Sri Lanka	1982	247.189	4.1415	307.638	40.1	1.48424	81.34	28.9252	1	0	0	0	0	0	0	0	0	0	0	0	0	0	0	0	0	0	0	0	0	0	0	0	0	0	0	0	0	1	0	0	0	0
Sri Lanka	1983	250.752	4.81399	328.65	36.9	1.43117	81.356	29.317	1	0	0	0	0	0	0	0	0	0	0	0	0	0	0	0	0	0	0	0	0	0	0	0	0	0	0	0	0	1	0	0	0	0
Sri Lanka	1984	254.321	5.09915	378.937	33.5	1.41344	81.371	29.7104	1	0	0	0	0	0	0	0	0	0	0	0	0	0	0	0	0	0	0	0	0	0	0	0	0	0	0	0	0	1	0	0	0	0
Sri Lanka	1985	257.954	4.99941	369.582	30.1	1.4182	81.387	30.1089	1	0	0	0	0	0	0	0	0	0	0	0	0	0	0	0	0	0	0	0	0	0	0	0	0	0	0	0	0	1	0	0	0	0
Sri Lanka	1986	261.663	4.35555	390.351	27	1.42754	81.403	30.5156	1	0	0	0	0	0	0	0	0	0	0	0	0	0	0	0	0	0	0	0	0	0	0	0	0	0	0	0	0	1	0	0	0	0
Sri Lanka	1987	265.411	1.72561	401.477	24.6	1.42255	81.418	30.9278	1	0	0	0	0	0	0	0	0	0	0	0	0	0	0	0	0	0	0	0	0	0	0	0	0	0	0	0	0	1	0	0	0	0
Sri Lanka	1988	269.147	2.47269	413.455	22.9	1.39753	81.434	31.3361	1	0	0	0	0	0	0	0	0	0	0	0	0	0	0	0	0	0	0	0	0	0	0	0	0	0	0	0	0	1	0	0	0	0
Sri Lanka	1989	272.791	2.2993	408.451	22.2	1.34511	81.449	31.7347	1	0	0	0	0	0	0	0	0	0	0	0	0	0	0	0	0	0	0	0	0	0	0	0	0	0	0	0	0	1	0	0	0	0
Sri Lanka	1990	276.284	6.4	463.619	21.9	1.27219	81.465	32.1133	1	0	0	0	0	0	0	0	0	0	0	0	0	0	0	0	0	0	0	0	0	0	0	0	0	0	0	0	0	1	0	0	0	0
Sri Lanka	1991	279.632	4.59999	513.259	21.8	1.20453	81.48	32.4762	1	0	0	0	0	0	0	0	0	0	0	0	0	0	0	0	0	0	0	0	0	0	0	0	0	0	0	0	0	1	0	0	0	0
Sri Lanka	1992	282.839	4.39999	547.055	21.6	1.14023	81.496	32.8202	1	0	0	0	0	0	0	0	0	0	0	0	0	0	0	0	0	0	0	0	0	0	0	0	0	0	0	0	0	1	0	0	0	0
Sri Lanka	1993	285.837	6.90006	576.78	21.2	1.05438	81.511	33.1412	1	0	0	0	0	0	0	0	0	0	0	0	0	0	0	0	0	0	0	0	0	0	0	0	0	0	0	0	0	1	0	0	0	0
Sri Lanka	1994	288.542	5.59992	647.579	20.7	0.942024	81.527	33.4259	1	0	0	0	0	0	0	0	0	0	0	0	0	0	0	0	0	0	0	0	0	0	0	0	0	0	0	0	0	1	0	0	0	0
Sri Lanka	1995	290.909	5.50009	714.233	20	0.816987	81.542	33.6728	1	0	0	0	0	0	0	0	0	0	0	0	0	0	0	0	0	0	0	0	0	0	0	0	0	0	0	0	0	1	0	0	0	0
Sri Lanka	1996	292.892	3.79997	756.657	19.3	0.679464	81.558	33.873	1	0	0	0	0	0	0	0	0	0	0	0	0	0	0	0	0	0	0	0	0	0	0	0	0	0	0	0	0	1	0	0	0	0
Sri Lanka	1997	294.545	6.4054	817.064	18.6	0.562526	81.573	34.0363	1	0	0	0	0	0	0	0	0	0	0	0	0	0	0	0	0	0	0	0	0	0	0	0	0	0	0	0	0	1	0	0	0	0
Sri Lanka	1998	296.039	4.69842	850.811	17.9	0.505997	81.589	34.1793	1	0	0	0	0	0	0	0	0	0	0	0	0	0	0	0	0	0	0	0	0	0	0	0	0	0	0	0	0	1	0	0	0	0
Sri Lanka	1999	297.613	4.30054	838.884	17.2	0.530168	81.604	34.333	1	0	0	0	0	0	0	0	0	0	0	0	0	0	0	0	0	0	0	0	0	0	0	0	0	0	0	0	0	1	0	0	0	0
Sri Lanka	2000	299.436	6.00003	869.697	16.5	0.610655	81.62	34.5132	1	0	0	0	0	0	0	0	0	0	0	0	0	0	0	0	0	0	0	0	0	0	0	0	0	0	0	0	0	1	0	0	0	0
Sri Lanka	2001	301.574	-1.54541	832.803	16	0.711764	81.635	34.7314	1	0	0	0	0	0	0	0	0	0	0	0	0	0	0	0	0	0	0	0	0	0	0	0	0	0	0	0	0	1	0	0	0	0
Sri Lanka	2002	303.978	3.96468	867.491	15.5	0.793975	81.651	34.9778	1	1	0	0	0	0	0	0	0	0	0	0	0	0	0	0	0	0	0	0	0	0	0	0	0	0	0	0	0	1	0	0	0	0
Sri Lanka	2003	306.555	5.94027	982.196	15.1	0.843931	81.666	35.2454	1	1	0	0	0	0	0	0	0	0	0	0	0	0	0	0	0	0	0	0	0	0	0	0	0	0	0	0	0	1	0	0	0	0
Sri Lanka	2004	309.156	5.44506	1065.78	29.1	0.844921	81.681	35.5153	1	1	0	0	0	0	0	0	0	0	0	0	0	0	0	0	0	0	0	0	0	0	0	0	0	0	0	0	0	1	0	0	0	0
Sri Lanka	2005	311.673	6.24175	1248.7	14.2	0.810826	81.697	35.7732	1	1	0	0	0	0	0	0	0	0	0	0	0	0	0	0	0	0	0	0	0	0	0	0	0	0	0	0	0	1	0	0	0	0
Sri Lanka	2006	314.08	7.66829	1435.82	13.5	0.769526	81.712	36.02	1	1	0	0	0	0	0	0	0	0	0	0	0	0	0	0	0	0	0	0	0	0	0	0	0	0	0	0	0	1	0	0	0	0
Sri Lanka	2007	316.41	6.79683	1630.39	12.9	0.738897	81.728	36.2554	1	1	0	0	0	0	0	0	0	0	0	0	0	0	0	0	0	0	0	0	0	0	0	0	0	0	0	0	0	1	0	0	0	0
Sri Lanka	2008	318.673	5.95009	2037.32	12.4	0.712803	81.743	36.4848	1	1	0	0	0	0	0	0	0	0	0	0	0	0	0	0	0	0	0	0	0	0	0	0	0	0	0	0	0	1	0	0	0	0
Sri Lanka	2009	320.898	3.53891	2090.4	12	0.695753	81.758	36.7093	1	1	0	0	0	0	0	0	0	0	0	0	0	0	0	0	0	0	0	0	0	0	0	0	0	0	0	0	0	1	0	0	0	0
Sri Lanka	2010	323.102	8.01597	2799.65	11.6	0.684555	81.774	36.929	1	1	0	0	0	0	0	0	0	0	0	0	0	0	0	0	0	0	0	0	0	0	0	0	0	0	0	0	0	1	0	0	0	0
Sri Lanka	2011	325.286	8.40473	3200.83	11.2	0.673547	81.789	37.148	1	1	0	0	0	0	0	0	0	0	0	0	0	0	0	0	0	0	0	0	0	0	0	0	0	0	0	0	0	1	0	0	0	0
Sri Lanka	2012	325.706	9.14457	3350.52	10.6	0.128994	81.804	37.1653	1	1	0	0	0	0	0	0	0	0	0	0	0	0	0	0	0	0	0	0	0	0	0	0	0	0	0	0	0	1	0	0	0	0
Sri Lanka	2013	328.257	3.39573	3610.29	10	0.780301	81.802	37.4606	1	1	0	0	0	0	0	0	0	0	0	0	0	0	0	0	0	0	0	0	0	0	0	0	0	0	0	0	0	1	0	0	0	0
Sri Lanka	2014	331.335	4.9607	3819.25	9.3	0.933208	81.782	37.8534	1	1	0	0	0	0	0	0	0	0	0	0	0	0	0	0	0	0	0	0	0	0	0	0	0	0	0	0	0	1	0	0	0	0
Sri Lanka	2015	338.811	5.00768	3843.78	8.7	0.919811	81.744	38.2828	1	1	0	0	0	0	0	0	0	0	0	0	0	0	0	0	0	0	0	0	0	0	0	0	0	0	0	0	0	1	0	0	0	0
Sri Lanka	2016	342.575	4.48663	3886.29	8.2	1.10498	81.689	38.8248	1	1	0	0	0	0	0	0	0	0	0	0	0	0	0	0	0	0	0	0	0	0	0	0	0	0	0	0	0	1	0	0	0	0
Sri Lanka	2017	346.469	3.57817	4077.04	7.8	1.13022	81.616	39.4226	1	1	0	0	0	0	0	0	0	0	0	0	0	0	0	0	0	0	0	0	0	0	0	0	0	0	0	0	0	1	0	0	0	0
Sri Lanka	2018	350.284	3.30642	4080.57	7.4	1.04839	81.524	40.0375	1	1	0	0	0	0	0	0	0	0	0	0	0	0	0	0	0	0	0	0	0	0	0	0	0	0	0	0	0	1	0	0	0	0
Myanmar	2000	71.4871	13.7459	190.606	89	1.15958	72.975	126.26	1	0	0	0	0	0	0	0	0	0	0	0	0	0	0	0	0	0	0	0	0	0	1	0	0	0	0	0	0	0	0	0	0	0
Myanmar	2001	72.2605	11.344	137.168	86.6	1.076	72.792	128.49	1	0	0	0	0	0	0	0	0	0	0	0	0	0	0	0	0	0	0	0	0	0	1	0	0	0	0	0	0	0	0	0	0	0
Myanmar	2002	72.9904	12.0255	142.082	84.3	1.0051	72.609	130.661	1	0	0	0	0	0	0	0	0	0	0	0	0	0	0	0	0	0	0	0	0	0	1	0	0	0	0	0	0	0	0	0	0	0
Myanmar	2003	73.674	13.844	217.39	81.8	0.932142	72.425	132.771	1	0	0	0	0	0	0	0	0	0	0	0	0	0	0	0	0	0	0	0	0	0	1	0	0	0	0	0	0	0	0	0	0	0
Myanmar	2004	74.3235	13.5647	217.594	79.3	0.859415	72.24	134.815	1	0	0	0	0	0	0	0	0	0	0	0	0	0	0	0	0	0	0	0	0	0	1	0	0	0	0	0	0	0	0	0	0	0
Myanmar	2005	74.9203	13.569	244.882	76.7	0.790533	72.054	136.795	1	0	0	0	0	0	0	0	0	0	0	0	0	0	0	0	0	0	0	0	0	0	1	0	0	0	0	0	0	0	0	0	0	0
Myanmar	2006	75.445	13.0761	294.163	74.1	0.714756	71.868	138.694	1	0	0	0	0	0	0	0	0	0	0	0	0	0	0	0	0	0	0	0	0	0	1	0	0	0	0	0	0	0	0	0	0	0
Myanmar	2007	75.9295	11.9914	406.729	71.5	0.647832	71.681	140.523	1	0	0	0	0	0	0	0	0	0	0	0	0	0	0	0	0	0	0	0	0	0	1	0	0	0	0	0	0	0	0	0	0	0
Myanmar	2008	76.4257	10.2553	638.149	89.1	0.619115	71.493	142.334	1	0	0	0	0	0	0	0	0	0	0	0	0	0	0	0	0	0	0	0	0	0	1	0	0	0	0	0	0	0	0	0	0	0
Myanmar	2009	76.9178	10.55	734.446	66	0.6403	71.305	144.193	1	0	0	0	0	0	0	0	0	0	0	0	0	0	0	0	0	0	0	0	0	0	1	0	0	0	0	0	0	0	0	0	0	0
Myanmar	2010	77.4589	9.63444	979.052	63.4	0.694989	71.115	146.16	1	0	0	0	0	0	0	0	0	0	0	0	0	0	0	0	0	0	0	0	0	0	1	0	0	0	0	0	0	0	0	0	0	0
Myanmar	2011	78.052	5.59148	1176.24	60.7	0.767385	70.925	148.255	1	0	0	0	0	0	0	0	0	0	0	0	0	0	0	0	0	0	0	0	0	0	1	0	0	0	0	0	0	0	0	0	0	0
Myanmar	2012	78.7165	7.33267	1165.79	58.2	0.826304	70.734	150.467	1	0	0	0	0	0	0	0	0	0	0	0	0	0	0	0	0	0	0	0	0	0	1	0	0	0	0	0	0	0	0	0	0	0
Myanmar	2013	79.3968	8.426	1162.33	55.8	0.849757	70.543	152.742	1	0	0	0	0	0	0	0	0	0	0	0	0	0	0	0	0	0	0	0	0	0	1	0	0	0	0	0	0	0	0	0	0	0
Myanmar	2014	80.0527	7.99092	1251.82	53.7	0.822712	70.35	155.013	1	0	0	0	0	0	0	0	0	0	0	0	0	0	0	0	0	0	0	0	0	0	1	0	0	0	0	0	0	0	0	0	0	0
Myanmar	2015	80.665	6.99284	1287.43	51.8	0.762033	70.142	157.294	1	0	0	0	0	0	0	0	0	0	0	0	0	0	0	0	0	0	0	0	0	0	1	0	0	0	0	0	0	0	0	0	0	0
Myanmar	2016	81.2232	5.75006	1266.55	49.9	0.689521	69.918	159.571	1	0	0	0	0	0	0	0	0	0	0	0	0	0	0	0	0	0	0	0	0	0	1	0	0	0	0	0	0	0	0	0	0	0
Myanmar	2017	81.776	6.40498	1291.54	48.1	0.633962	69.678	161.867	1	0	0	0	0	0	0	0	0	0	0	0	0	0	0	0	0	0	0	0	0	0	1	0	0	0	0	0	0	0	0	0	0	0
Myanmar	2018	82.2751	6.75046	1418.18	46.4	0.608483	69.421	164.235	1	0	0	0	0	0	0	0	0	0	0	0	0	0	0	0	0	0	0	0	0	0	1	0	0	0	0	0	0	0	0	0	0	0
Malaysia	1961	25.6211	7.59799	225.934	86.3	3.1555	72.759	22.931	1	0	0	0	0	0	0	0	0	0	0	0	0	0	0	0	0	0	0	0	0	1	0	0	0	0	0	0	0	0	0	0	0	0
Malaysia	1962	26.4567	6.42103	230.26	80.5	3.2091	72.105	24.2473	1	0	0	0	0	0	0	0	0	0	0	0	0	0	0	0	0	0	0	0	0	1	0	0	0	0	0	0	0	0	0	0	0	0
Malaysia	1963	27.3133	7.3388	279.718	75.3	3.18655	71.442	25.6273	1	0	0	0	0	0	0	0	0	0	0	0	0	0	0	0	0	0	0	0	0	1	0	0	0	0	0	0	0	0	0	0	0	0
Malaysia	1964	28.1657	5.35896	289.009	70.6	3.07309	70.768	27.0508	1	0	0	0	0	0	0	0	0	0	0	0	0	0	0	0	0	0	0	0	0	1	0	0	0	0	0	0	0	0	0	0	0	0
Malaysia	1965	28.9958	7.68486	310.328	66.5	2.90447	70.087	28.4968	1	0	0	0	0	0	0	0	0	0	0	0	0	0	0	0	0	0	0	0	0	1	0	0	0	0	0	0	0	0	0	0	0	0
Malaysia	1966	29.7979	7.81671	321.094	63	2.72866	69.396	29.9616	1	0	0	0	0	0	0	0	0	0	0	0	0	0	0	0	0	0	0	0	0	1	0	0	0	0	0	0	0	0	0	0	0	0
Malaysia	1967	30.5778	3.85715	317.424	60	2.58369	68.696	31.449	1	0	0	0	0	0	0	0	0	0	0	0	0	0	0	0	0	0	0	0	0	1	0	0	0	0	0	0	0	0	0	0	0	0
Malaysia	1968	31.3437	7.97799	323.402	57.4	2.47412	67.987	32.9669	1	0	0	0	0	0	0	0	0	0	0	0	0	0	0	0	0	0	0	0	0	1	0	0	0	0	0	0	0	0	0	0	0	0
Malaysia	1969	32.109	4.88853	347.373	55.2	2.41208	67.271	34.5271	1	0	0	0	0	0	0	0	0	0	0	0	0	0	0	0	0	0	0	0	0	1	0	0	0	0	0	0	0	0	0	0	0	0
Malaysia	1970	32.8843	5.98654	357.657	53.3	2.38597	66.546	36.1441	1	0	0	0	0	0	0	0	0	0	0	0	0	0	0	0	0	0	0	0	0	1	0	0	0	0	0	0	0	0	0	0	0	0
Malaysia	1971	33.6705	10.0347	383.672	51.3	2.36264	65.729	37.9121	1	0	0	0	0	0	0	0	0	0	0	0	0	0	0	0	0	0	0	0	0	1	0	0	0	0	0	0	0	0	0	0	0	0
Malaysia	1972	34.4674	9.38844	445.35	49.4	2.33939	64.896	39.7527	1	0	0	0	0	0	0	0	0	0	0	0	0	0	0	0	0	0	0	0	0	1	0	0	0	0	0	0	0	0	0	0	0	0
Malaysia	1973	35.2842	11.7011	661.023	47.2	2.34214	64.056	41.6686	1	0	0	0	0	0	0	0	0	0	0	0	0	0	0	0	0	0	0	0	0	1	0	0	0	0	0	0	0	0	0	0	0	0
Malaysia	1974	36.1318	8.31866	799.932	44.9	2.3737	63.206	43.6785	1	0	0	0	0	0	0	0	0	0	0	0	0	0	0	0	0	0	0	0	0	1	0	0	0	0	0	0	0	0	0	0	0	0
Malaysia	1975	37.0178	0.801068	764.567	42.4	2.42245	62.348	45.7931	1	0	0	0	0	0	0	0	0	0	0	0	0	0	0	0	0	0	0	0	0	1	0	0	0	0	0	0	0	0	0	0	0	0
Malaysia	1976	37.9507	11.5635	886.23	39.9	2.48889	61.481	48.0281	1	0	0	0	0	0	0	0	0	0	0	0	0	0	0	0	0	0	0	0	0	1	0	0	0	0	0	0	0	0	0	0	0	0
Malaysia	1977	38.9296	7.75306	1027.29	37.3	2.54674	60.609	50.3823	1	0	0	0	0	0	0	0	0	0	0	0	0	0	0	0	0	0	0	0	0	1	0	0	0	0	0	0	0	0	0	0	0	0
Malaysia	1978	39.9417	6.65389	1246.56	34.9	2.56661	59.729	52.847	1	0	0	0	0	0	0	0	0	0	0	0	0	0	0	0	0	0	0	0	0	1	0	0	0	0	0	0	0	0	0	0	0	0
Malaysia	1979	40.968	9.3491	1576.05	32.5	2.53705	58.842	55.3988	1	0	0	0	0	0	0	0	0	0	0	0	0	0	0	0	0	0	0	0	0	1	0	0	0	0	0	0	0	0	0	0	0	0
Malaysia	1980	41.9969	7.44183	1774.74	30.2	2.48052	57.956	58.0127	1	0	0	0	0	0	0	0	0	0	0	0	0	0	0	0	0	0	0	0	0	1	0	0	0	0	0	0	0	0	0	0	0	0
Malaysia	1981	43.0195	6.9421	1769.1	28.2	2.40575	57.193	60.5037	1	0	0	0	0	0	0	0	0	0	0	0	0	0	0	0	0	0	0	0	0	1	0	0	0	0	0	0	0	0	0	0	0	0
Malaysia	1982	44.0457	5.94315	1852.26	26.2	2.35739	56.426	63.0568	1	0	0	0	0	0	0	0	0	0	0	0	0	0	0	0	0	0	0	0	0	1	0	0	0	0	0	0	0	0	0	0	0	0
Malaysia	1983	45.1055	6.25223	2047.77	24.5	2.37775	55.655	65.7167	1	0	0	0	0	0	0	0	0	0	0	0	0	0	0	0	0	0	0	0	0	1	0	0	0	0	0	0	0	0	0	0	0	0
Malaysia	1984	46.2404	7.76179	2234.26	23	2.48498	54.881	68.5461	1	0	0	0	0	0	0	0	0	0	0	0	0	0	0	0	0	0	0	0	0	1	0	0	0	0	0	0	0	0	0	0	0	0
Malaysia	1985	47.4781	-1.02525	2000.15	21.6	2.64135	54.107	71.5882	1	0	0	0	0	0	0	0	0	0	0	0	0	0	0	0	0	0	0	0	0	1	0	0	0	0	0	0	0	0	0	0	0	0
Malaysia	1986	48.8319	1.24059	1728.69	20.3	2.81161	53.329	74.8777	1	0	0	0	0	0	0	0	0	0	0	0	0	0	0	0	0	0	0	0	0	1	0	0	0	0	0	0	0	0	0	0	0	0
Malaysia	1987	50.2876	5.19193	1947.81	19.2	2.93746	52.55	78.3969	1	0	0	0	0	0	0	0	0	0	0	0	0	0	0	0	0	0	0	0	0	1	0	0	0	0	0	0	0	0	0	0	0	0
Malaysia	1988	51.8109	9.93772	2072.08	18.2	2.98411	51.768	82.1028	1	0	0	0	0	0	0	0	0	0	0	0	0	0	0	0	0	0	0	0	0	1	0	0	0	0	0	0	0	0	0	0	0	0
Malaysia	1989	53.3525	9.0596	2216.25	17.4	2.93205	50.988	85.9129	1	0	0	0	0	0	0	0	0	0	0	0	0	0	0	0	0	0	0	0	0	1	0	0	0	0	0	0	0	0	0	0	0	0
Malaysia	1990	54.877	9.00853	2441.74	16.6	2.81728	50.206	89.7777	1	0	0	0	0	0	0	0	0	0	0	0	0	0	0	0	0	0	0	0	0	1	0	0	0	0	0	0	0	0	0	0	0	0
Malaysia	1991	56.3687	9.54547	2653.53	15.8	2.68206	49.424	93.6664	1	0	0	0	0	0	0	0	0	0	0	0	0	0	0	0	0	0	0	0	0	1	0	0	0	0	0	0	0	0	0	0	0	0
Malaysia	1992	57.8379	8.88512	3113.65	15.1	2.57309	48.186	98.4604	1	0	0	0	0	0	0	0	0	0	0	0	0	0	0	0	0	0	0	0	0	1	0	0	0	0	0	0	0	0	0	0	0	0
Malaysia	1993	59.3057	9.89494	3433.16	14.4	2.50609	46.891	103.482	1	0	0	0	0	0	0	0	0	0	0	0	0	0	0	0	0	0	0	0	0	1	0	0	0	0	0	0	0	0	0	0	0	0
Malaysia	1994	60.8051	9.21204	3728.11	13.9	2.49669	45.598	108.682	1	0	0	0	0	0	0	0	0	0	0	0	0	0	0	0	0	0	0	0	0	1	0	0	0	0	0	0	0	0	0	0	0	0
Malaysia	1995	62.3577	9.82909	4329.71	13.4	2.52135	44.312	114.091	1	0	0	0	0	0	0	0	0	0	0	0	0	0	0	0	0	0	0	0	0	1	0	0	0	0	0	0	0	0	0	0	0	0
Malaysia	1996	63.9708	10.0027	4798.61	12.9	2.55406	43.031	119.735	1	0	0	0	0	0	0	0	0	0	0	0	0	0	0	0	0	0	0	0	0	1	0	0	0	0	0	0	0	0	0	0	0	0
Malaysia	1997	65.6302	7.32274	4637.87	12.4	2.56085	41.763	125.575	1	0	0	0	0	0	0	0	0	0	0	0	0	0	0	0	0	0	0	0	0	1	0	0	0	0	0	0	0	0	0	0	0	0
Malaysia	1998	67.3099	-7.35942	3263.33	11.7	2.52712	40.504	131.573	1	0	0	0	0	0	0	0	0	0	0	0	0	0	0	0	0	0	0	0	0	1	0	0	0	0	0	0	0	0	0	0	0	0
Malaysia	1999	68.9737	6.13761	3492.67	11	2.44181	39.258	137.649	1	0	0	0	0	0	0	0	0	0	0	0	0	0	0	0	0	0	0	0	0	1	0	0	0	0	0	0	0	0	0	0	0	0
Malaysia	2000	70.5958	8.85887	4043.66	10.2	2.32462	38.023	143.751	1	0	0	0	0	0	0	0	0	0	0	0	0	0	0	0	0	0	0	0	0	1	0	0	0	0	0	0	0	0	0	0	0	0
Malaysia	2001	72.1629	0.517675	3913.43	9.5	2.1955	37.078	149.183	1	0	0	0	0	0	0	0	0	0	0	0	0	0	0	0	0	0	0	0	0	1	0	0	0	0	0	0	0	0	0	0	0	0
Malaysia	2002	73.6825	5.39099	4165.73	8.9	2.08396	36.144	154.585	1	0	0	0	0	0	0	0	0	0	0	0	0	0	0	0	0	0	0	0	0	1	0	0	0	0	0	0	0	0	0	0	0	0
Malaysia	2003	75.1752	5.7885	4461.85	8.5	2.00561	35.22	159.999	1	1	0	0	0	0	0	0	0	0	0	0	0	0	0	0	0	0	0	0	0	1	0	0	0	0	0	0	0	0	0	0	0	0
Malaysia	2004	76.6722	6.78344	4952.21	8.3	1.97175	34.306	165.487	1	1	0	0	0	0	0	0	0	0	0	0	0	0	0	0	0	0	0	0	0	1	0	0	0	0	0	0	0	0	0	0	0	0
Malaysia	2005	78.1939	5.33214	5587.03	8.2	1.96526	33.406	171.084	1	1	0	0	0	0	0	0	0	0	0	0	0	0	0	0	0	0	0	0	0	1	0	0	0	0	0	0	0	0	0	0	0	0
Malaysia	2006	79.7503	5.58485	6209.12	8.1	1.97087	32.517	176.819	1	1	0	0	0	0	0	0	0	0	0	0	0	0	0	0	0	0	0	0	0	1	0	0	0	0	0	0	0	0	0	0	0	0
Malaysia	2007	81.3282	6.29879	7243.46	8.1	1.95919	31.64	182.66	1	1	0	0	0	0	0	0	0	0	0	0	0	0	0	0	0	0	0	0	0	1	0	0	0	0	0	0	0	0	0	0	0	0
Malaysia	2008	82.8976	4.83177	8474.59	8.1	1.91137	30.775	188.541	1	1	0	0	0	0	0	0	0	0	0	0	0	0	0	0	0	0	0	0	0	1	0	0	0	0	0	0	0	0	0	0	0	0
Malaysia	2009	84.4165	-1.51353	7292.49	8.1	1.81567	29.925	194.353	1	1	0	0	0	0	0	0	0	0	0	0	0	0	0	0	0	0	0	0	0	1	0	0	0	0	0	0	0	0	0	0	0	0
Malaysia	2010	85.8561	7.42485	9040.57	8.1	1.69103	29.088	200.029	1	1	0	0	0	0	0	0	0	0	0	0	0	0	0	0	0	0	0	0	0	1	0	0	0	0	0	0	0	0	0	0	0	0
Malaysia	2011	87.2042	5.29391	10399.4	8	1.55799	28.391	205.167	1	1	0	0	0	0	0	0	0	0	0	0	0	0	0	0	0	0	0	0	0	1	0	0	0	0	0	0	0	0	0	0	0	0
Malaysia	2012	88.4741	5.47345	10817.4	8	1.44566	27.725	210.09	1	1	0	0	0	0	0	0	0	0	0	0	0	0	0	0	0	0	0	0	0	1	0	0	0	0	0	0	0	0	0	0	0	0
Malaysia	2013	89.6937	4.69372	10970.1	8	1.36911	27.07	214.916	1	1	0	0	0	0	0	0	0	0	0	0	0	0	0	0	0	0	0	0	0	1	0	0	0	0	0	0	0	0	0	0	0	0
Malaysia	2014	90.9042	6.00672	11319.1	8	1.34049	26.423	219.749	1	1	0	0	0	0	0	0	0	0	0	0	0	0	0	0	0	0	0	0	0	1	0	0	0	0	0	0	0	0	0	0	0	0
Malaysia	2015	92.135	5.09153	9955.24	8.1	1.34495	25.787	224.65	1	1	0	0	0	0	0	0	0	0	0	0	0	0	0	0	0	0	0	0	0	1	0	0	0	0	0	0	0	0	0	0	0	0
Malaysia	2016	93.3946	4.44978	9817.74	8.2	1.35786	25.16	229.645	1	1	0	0	0	0	0	0	0	0	0	0	0	0	0	0	0	0	0	0	0	1	0	0	0	0	0	0	0	0	0	0	0	0
Malaysia	2017	94.6737	5.81272	10259.2	8.3	1.36019	24.553	234.678	1	1	0	0	0	0	0	0	0	0	0	0	0	0	0	0	0	0	0	0	0	1	0	0	0	0	0	0	0	0	0	0	0	0
Malaysia	2018	95.9628	4.76993	11377.5	8.4	1.35251	23.964	239.731	1	1	0	0	0	0	0	0	0	0	0	0	0	0	0	0	0	0	0	0	0	1	0	0	0	0	0	0	0	0	0	0	0	0
Nepal	1961	71.799	1.90827	51.8112	318.6	1.59253	96.429	3.66644	1	0	0	0	0	0	0	0	0	0	0	0	0	0	0	0	0	0	0	0	0	0	0	1	0	0	0	0	0	0	0	0	0	0
Nepal	1962	72.9591	1.91032	55.0257	314	1.60272	96.388	3.76845	1	0	0	0	0	0	0	0	0	0	0	0	0	0	0	0	0	0	0	0	0	0	0	1	0	0	0	0	0	0	0	0	0	0
Nepal	1963	74.1582	1.89511	46.8614	308.5	1.63021	96.347	3.87387	1	0	0	0	0	0	0	0	0	0	0	0	0	0	0	0	0	0	0	0	0	0	0	1	0	0	0	0	0	0	0	0	0	0
Nepal	1964	75.4124	7.53245	46.0034	302.5	1.67706	96.305	3.98468	1	0	0	0	0	0	0	0	0	0	0	0	0	0	0	0	0	0	0	0	0	0	0	1	0	0	0	0	0	0	0	0	0	0
Nepal	1965	76.7337	-1.20319	67.0075	296.1	1.73692	96.263	4.10058	1	0	0	0	0	0	0	0	0	0	0	0	0	0	0	0	0	0	0	0	0	0	0	1	0	0	0	0	0	0	0	0	0	0
Nepal	1966	78.1296	7.04064	81.1644	289.8	1.80283	96.22	4.22322	1	0	0	0	0	0	0	0	0	0	0	0	0	0	0	0	0	0	0	0	0	0	0	1	0	0	0	0	0	0	0	0	0	0
Nepal	1967	79.6012	-1.5715	73.9679	283	1.86601	96.177	4.35171	1	0	0	0	0	0	0	0	0	0	0	0	0	0	0	0	0	0	0	0	0	0	0	1	0	0	0	0	0	0	0	0	0	0
Nepal	1968	81.1463	0.675483	66.5489	276.6	1.92255	96.133	4.48724	1	0	0	0	0	0	0	0	0	0	0	0	0	0	0	0	0	0	0	0	0	0	0	1	0	0	0	0	0	0	0	0	0	0
Nepal	1969	82.7598	4.46342	66.6384	270.4	1.96883	96.089	4.62853	1	0	0	0	0	0	0	0	0	0	0	0	0	0	0	0	0	0	0	0	0	0	0	1	0	0	0	0	0	0	0	0	0	0
Nepal	1970	84.4379	2.57599	71.7186	264.6	2.00742	96.044	4.77672	1	0	0	0	0	0	0	0	0	0	0	0	0	0	0	0	0	0	0	0	0	0	0	1	0	0	0	0	0	0	0	0	0	0
Nepal	1971	86.1817	-1.19538	71.6299	258.9	2.04409	95.995	4.93575	1	0	0	0	0	0	0	0	0	0	0	0	0	0	0	0	0	0	0	0	0	0	0	1	0	0	0	0	0	0	0	0	0	0
Nepal	1972	87.994	3.1178	81.3866	253.5	2.08107	95.802	5.2824	1	0	0	0	0	0	0	0	0	0	0	0	0	0	0	0	0	0	0	0	0	0	0	1	0	0	0	0	0	0	0	0	0	0
Nepal	1973	89.8756	-0.476536	75.637	248.2	2.11576	95.601	5.65369	1	0	0	0	0	0	0	0	0	0	0	0	0	0	0	0	0	0	0	0	0	0	0	1	0	0	0	0	0	0	0	0	0	0
Nepal	1974	91.827	6.33359	92.7522	242.8	2.14802	95.39	6.05351	1	0	0	0	0	0	0	0	0	0	0	0	0	0	0	0	0	0	0	0	0	0	0	1	0	0	0	0	0	0	0	0	0	0
Nepal	1975	93.8487	1.45647	117.418	237.5	2.1778	95.17	6.48204	1	0	0	0	0	0	0	0	0	0	0	0	0	0	0	0	0	0	0	0	0	0	0	1	0	0	0	0	0	0	0	0	0	0
Nepal	1976	95.9404	4.39854	105.893	232	2.20424	94.939	6.94342	1	0	0	0	0	0	0	0	0	0	0	0	0	0	0	0	0	0	0	0	0	0	0	1	0	0	0	0	0	0	0	0	0	0
Nepal	1977	98.1017	3.01697	98.542	226.4	2.22775	94.698	7.43793	1	0	0	0	0	0	0	0	0	0	0	0	0	0	0	0	0	0	0	0	0	0	0	1	0	0	0	0	0	0	0	0	0	0
Nepal	1978	100.333	4.40574	111.807	220.3	2.2492	94.447	7.96725	1	0	0	0	0	0	0	0	0	0	0	0	0	0	0	0	0	0	0	0	0	0	0	1	0	0	0	0	0	0	0	0	0	0
Nepal	1979	102.636	2.36888	126.133	214.2	2.26913	94.184	8.5361	1	0	0	0	0	0	0	0	0	0	0	0	0	0	0	0	0	0	0	0	0	0	0	1	0	0	0	0	0	0	0	0	0	0
Nepal	1980	105.01	-2.31939	129.586	207.8	2.28663	93.909	9.14649	1	0	0	0	0	0	0	0	0	0	0	0	0	0	0	0	0	0	0	0	0	0	0	1	0	0	0	0	0	0	0	0	0	0
Nepal	1981	107.463	8.34197	148.08	201.3	2.30942	93.624	9.79815	1	0	0	0	0	0	0	0	0	0	0	0	0	0	0	0	0	0	0	0	0	0	0	1	0	0	0	0	0	0	0	0	0	0
Nepal	1982	109.996	3.77937	152.29	194.9	2.32962	93.384	10.4066	1	0	0	0	0	0	0	0	0	0	0	0	0	0	0	0	0	0	0	0	0	0	0	1	0	0	0	0	0	0	0	0	0	0
Nepal	1983	112.592	-2.97741	151.993	188.4	2.33241	93.136	11.0515	1	0	0	0	0	0	0	0	0	0	0	0	0	0	0	0	0	0	0	0	0	0	0	1	0	0	0	0	0	0	0	0	0	0
Nepal	1984	115.227	9.68113	156.651	181.9	2.31366	92.879	11.7336	1	0	0	0	0	0	0	0	0	0	0	0	0	0	0	0	0	0	0	0	0	0	0	1	0	0	0	0	0	0	0	0	0	0
Nepal	1985	117.89	6.14491	155.408	175.2	2.28495	92.614	12.4515	1	0	0	0	0	0	0	0	0	0	0	0	0	0	0	0	0	0	0	0	0	0	0	1	0	0	0	0	0	0	0	0	0	0
Nepal	1986	120.557	4.56565	165.362	168.4	2.23696	92.34	13.2056	1	0	0	0	0	0	0	0	0	0	0	0	0	0	0	0	0	0	0	0	0	0	0	1	0	0	0	0	0	0	0	0	0	0
Nepal	1987	123.243	1.69562	167.8	161.3	2.20309	92.056	14.0003	1	0	0	0	0	0	0	0	0	0	0	0	0	0	0	0	0	0	0	0	0	0	0	1	0	0	0	0	0	0	0	0	0	0
Nepal	1988	126.019	7.69681	193.5	154.2	2.22798	91.762	14.8455	1	0	0	0	0	0	0	0	0	0	0	0	0	0	0	0	0	0	0	0	0	0	0	1	0	0	0	0	0	0	0	0	0	0
Nepal	1989	128.986	4.32965	191.121	146.9	2.32708	91.459	15.7539	1	0	0	0	0	0	0	0	0	0	0	0	0	0	0	0	0	0	0	0	0	0	0	1	0	0	0	0	0	0	0	0	0	0
Nepal	1990	132.206	4.63504	191.879	139.8	2.46569	91.146	16.7389	1	0	0	0	0	0	0	0	0	0	0	0	0	0	0	0	0	0	0	0	0	0	0	1	0	0	0	0	0	0	0	0	0	0
Nepal	1991	135.703	6.36815	202.081	132.7	2.6105	90.82	17.8143	1	0	0	0	0	0	0	0	0	0	0	0	0	0	0	0	0	0	0	0	0	0	0	1	0	0	0	0	0	0	0	0	0	0
Nepal	1992	139.429	4.10641	170.587	126	2.70868	90.418	19.1049	1	0	0	0	0	0	0	0	0	0	0	0	0	0	0	0	0	0	0	0	0	0	0	1	0	0	0	0	0	0	0	0	0	0
Nepal	1993	143.287	3.84985	178.626	119.4	2.72922	90.001	20.4879	1	0	0	0	0	0	0	0	0	0	0	0	0	0	0	0	0	0	0	0	0	0	0	1	0	0	0	0	0	0	0	0	0	0
Nepal	1994	147.139	8.216	193.28	113.2	2.65326	89.567	21.952	1	0	0	0	0	0	0	0	0	0	0	0	0	0	0	0	0	0	0	0	0	0	0	1	0	0	0	0	0	0	0	0	0	0
Nepal	1995	150.882	3.46845	203.981	107.2	2.51165	89.117	23.4812	1	0	0	0	0	0	0	0	0	0	0	0	0	0	0	0	0	0	0	0	0	0	0	1	0	0	0	0	0	0	0	0	0	0
Nepal	1996	154.478	5.32828	204.686	101.6	2.35561	88.65	25.0725	1	0	0	0	0	0	0	0	0	0	0	0	0	0	0	0	0	0	0	0	0	0	0	1	0	0	0	0	0	0	0	0	0	0
Nepal	1997	157.935	5.04861	217.788	96.1	2.21351	88.166	26.7268	1	0	0	0	0	0	0	0	0	0	0	0	0	0	0	0	0	0	0	0	0	0	0	1	0	0	0	0	0	0	0	0	0	0
Nepal	1998	161.244	3.01639	210.611	90.8	2.07317	87.664	28.4442	1	0	0	0	0	0	0	0	0	0	0	0	0	0	0	0	0	0	0	0	0	0	0	1	0	0	0	0	0	0	0	0	0	0
Nepal	1999	164.405	4.41257	214.107	85.8	1.94166	87.143	30.2268	1	0	0	0	0	0	0	0	0	0	0	0	0	0	0	0	0	0	0	0	0	0	0	1	0	0	0	0	0	0	0	0	0	0
Nepal	2000	167.012	6.2	229.49	81	1.81727	86.603	32.0739	1	0	0	0	0	0	0	0	0	0	0	0	0	0	0	0	0	0	0	0	0	0	0	1	0	0	0	0	0	0	0	0	0	0
Nepal	2001	169.844	4.79989	246.726	76.5	1.68159	86.053	33.9569	1	0	0	0	0	0	0	0	0	0	0	0	0	0	0	0	0	0	0	0	0	0	0	1	0	0	0	0	0	0	0	0	0	0
Nepal	2002	172.484	0.120143	244.721	72.2	1.54272	85.76	35.2093	1	0	0	0	0	0	0	0	0	0	0	0	0	0	0	0	0	0	0	0	0	0	0	1	0	0	0	0	0	0	0	0	0	0
Nepal	2003	174.962	3.94504	252.402	68.2	1.42652	85.462	36.4626	1	0	0	0	0	0	0	0	0	0	0	0	0	0	0	0	0	0	0	0	0	0	0	1	0	0	0	0	0	0	0	0	0	0
Nepal	2004	177.324	4.6826	286.158	64.5	1.3405	85.159	37.7249	1	0	0	0	0	0	0	0	0	0	0	0	0	0	0	0	0	0	0	0	0	0	0	1	0	0	0	0	0	0	0	0	0	0
Nepal	2005	179.592	3.47918	315.806	61	1.27106	84.851	39.0003	1	0	0	0	0	0	0	0	0	0	0	0	0	0	0	0	0	0	0	0	0	0	0	1	0	0	0	0	0	0	0	0	0	0
Nepal	2006	181.84	3.36461	346.945	57.7	1.24374	84.538	40.3043	1	0	0	0	0	0	0	0	0	0	0	0	0	0	0	0	0	0	0	0	0	0	0	1	0	0	0	0	0	0	0	0	0	0
Nepal	2007	184.043	3.41156	391.38	54.7	1.20456	84.219	41.6343	1	0	0	0	0	0	0	0	0	0	0	0	0	0	0	0	0	0	0	0	0	0	0	1	0	0	0	0	0	0	0	0	0	0
Nepal	2008	186.024	6.10464	470.456	51.8	1.0707	83.895	42.9465	1	1	0	0	0	0	0	0	0	0	0	0	0	0	0	0	0	0	0	0	0	0	0	1	0	0	0	0	0	0	0	0	0	0
Nepal	2009	187.538	4.53308	478.173	49.2	0.810307	83.566	44.1804	1	1	0	0	0	0	0	0	0	0	0	0	0	0	0	0	0	0	0	0	0	0	0	1	0	0	0	0	0	0	0	0	0	0
Nepal	2010	188.442	4.81641	592.401	46.6	0.481206	83.232	45.2957	1	1	0	0	0	0	0	0	0	0	0	0	0	0	0	0	0	0	0	0	0	0	0	1	0	0	0	0	0	0	0	0	0	0
Nepal	2011	188.639	3.42183	699.429	44.2	0.104431	82.892	46.2625	1	1	0	0	0	0	0	0	0	0	0	0	0	0	0	0	0	0	0	0	0	0	0	1	0	0	0	0	0	0	0	0	0	0
Nepal	2012	188.279	4.78119	698.466	42	-0.190908	82.542	47.1189	1	1	0	0	0	0	0	0	0	0	0	0	0	0	0	0	0	0	0	0	0	0	0	1	0	0	0	0	0	0	0	0	0	0
Nepal	2013	187.778	4.12888	715.924	39.9	-0.26696	82.185	47.9543	1	1	0	0	0	0	0	0	0	0	0	0	0	0	0	0	0	0	0	0	0	0	0	1	0	0	0	0	0	0	0	0	0	0
Nepal	2014	187.701	5.98898	743.413	37.9	-0.040799	81.818	48.9222	1	1	0	0	0	0	0	0	0	0	0	0	0	0	0	0	0	0	0	0	0	0	0	1	0	0	0	0	0	0	0	0	0	0
Nepal	2015	188.455	3.32291	792.553	36.2	0.400969	81.443	50.1318	1	1	0	0	0	0	0	0	0	0	0	0	0	0	0	0	0	0	0	0	0	0	0	1	0	0	0	0	0	0	0	0	0	0
Nepal	2016	190.172	0.588678	777.148	34.6	0.90685	81.058	51.638	1	1	0	0	0	0	0	0	0	0	0	0	0	0	0	0	0	0	0	0	0	0	0	1	0	0	0	0	0	0	0	0	0	0
Nepal	2017	192.725	8.2235	911.444	33.2	1.33361	80.664	53.4198	1	1	0	0	0	0	0	0	0	0	0	0	0	0	0	0	0	0	0	0	0	0	0	1	0	0	0	0	0	0	0	0	0	0
Nepal	2018	195.939	6.701	1038.65	31.9	1.65398	80.26	55.4455	1	1	0	0	0	0	0	0	0	0	0	0	0	0	0	0	0	0	0	0	0	0	0	1	0	0	0	0	0	0	0	0	0	0
Pakistan	1961	59.7567	5.98735	89.409	243.4	2.36473	77.499	103.651	1	0	0	0	0	0	0	0	0	0	0	0	0	0	0	0	0	0	0	0	0	0	0	0	1	0	0	0	0	0	0	0	0	0
Pakistan	1962	61.2273	4.48286	91.3192	234.7	2.43117	77.249	107.382	1	0	0	0	0	0	0	0	0	0	0	0	0	0	0	0	0	0	0	0	0	0	0	0	1	0	0	0	0	0	0	0	0	0
Pakistan	1963	62.7689	8.68883	95.7034	226.7	2.48673	76.998	111.3	1	0	0	0	0	0	0	0	0	0	0	0	0	0	0	0	0	0	0	0	0	0	0	0	1	0	0	0	0	0	0	0	0	0
Pakistan	1964	64.3779	7.56976	104.88	219.4	2.53102	76.744	115.414	1	0	0	0	0	0	0	0	0	0	0	0	0	0	0	0	0	0	0	0	0	0	0	0	1	0	0	0	0	0	0	0	0	0
Pakistan	1965	66.0518	10.4194	116.447	212.7	2.56684	76.489	119.713	1	0	0	0	0	0	0	0	0	0	0	0	0	0	0	0	0	0	0	0	0	0	0	0	1	0	0	0	0	0	0	0	0	0
Pakistan	1966	67.7929	5.78995	125.547	207	2.60189	76.231	124.217	1	0	0	0	0	0	0	0	0	0	0	0	0	0	0	0	0	0	0	0	0	0	0	0	1	0	0	0	0	0	0	0	0	0
Pakistan	1967	69.6033	5.40061	139.118	201.9	2.63545	75.972	128.924	1	0	0	0	0	0	0	0	0	0	0	0	0	0	0	0	0	0	0	0	0	0	0	0	1	0	0	0	0	0	0	0	0	0
Pakistan	1968	71.4802	7.23322	145.946	197.5	2.66091	75.711	133.839	1	0	0	0	0	0	0	0	0	0	0	0	0	0	0	0	0	0	0	0	0	0	0	0	1	0	0	0	0	0	0	0	0	0
Pakistan	1969	73.4202	5.5079	153.417	193.6	2.67778	75.448	138.96	1	0	0	0	0	0	0	0	0	0	0	0	0	0	0	0	0	0	0	0	0	0	0	0	1	0	0	0	0	0	0	0	0	0
Pakistan	1970	75.423	11.3535	172.466	190	2.69131	75.183	144.291	1	0	0	0	0	0	0	0	0	0	0	0	0	0	0	0	0	0	0	0	0	0	0	0	1	0	0	0	0	0	0	0	0	0
Pakistan	1971	77.4887	0.468373	178.555	186.6	2.70201	74.916	149.838	1	0	0	0	0	0	0	0	0	0	0	0	0	0	0	0	0	0	0	0	0	0	0	0	1	0	0	0	0	0	0	0	0	0
Pakistan	1972	79.6259	0.813406	153.384	183.4	2.7207	74.647	155.622	1	0	0	0	0	0	0	0	0	0	0	0	0	0	0	0	0	0	0	0	0	0	0	0	1	0	0	0	0	0	0	0	0	0
Pakistan	1973	81.8537	7.06426	101.165	180.5	2.75949	74.329	161.982	1	0	0	0	0	0	0	0	0	0	0	0	0	0	0	0	0	0	0	0	0	0	0	0	1	0	0	0	0	0	0	0	0	0
Pakistan	1974	84.1973	3.54019	137.109	177.8	2.82287	73.995	168.788	1	0	0	0	0	0	0	0	0	0	0	0	0	0	0	0	0	0	0	0	0	0	0	0	1	0	0	0	0	0	0	0	0	0
Pakistan	1975	86.6761	4.21142	168.08	175.4	2.90157	73.659	176.002	1	0	0	0	0	0	0	0	0	0	0	0	0	0	0	0	0	0	0	0	0	0	0	0	1	0	0	0	0	0	0	0	0	0
Pakistan	1976	89.2932	5.15619	191.301	173.1	2.97468	73.319	183.657	1	0	0	0	0	0	0	0	0	0	0	0	0	0	0	0	0	0	0	0	0	0	0	0	1	0	0	0	0	0	0	0	0	0
Pakistan	1977	92.0483	3.9477	213.169	171	3.0388	72.977	191.75	1	0	0	0	0	0	0	0	0	0	0	0	0	0	0	0	0	0	0	0	0	0	0	0	1	0	0	0	0	0	0	0	0	0
Pakistan	1978	94.9529	8.04853	243.336	168.9	3.10674	72.632	200.326	1	0	0	0	0	0	0	0	0	0	0	0	0	0	0	0	0	0	0	0	0	0	0	0	1	0	0	0	0	0	0	0	0	0
Pakistan	1979	98.0193	3.75844	260.562	166.8	3.1784	72.285	209.418	1	0	0	0	0	0	0	0	0	0	0	0	0	0	0	0	0	0	0	0	0	0	0	0	1	0	0	0	0	0	0	0	0	0
Pakistan	1980	101.254	10.2157	303.051	164.7	3.24633	71.934	219.067	1	0	0	0	0	0	0	0	0	0	0	0	0	0	0	0	0	0	0	0	0	0	0	0	1	0	0	0	0	0	0	0	0	0
Pakistan	1981	104.66	7.92076	348.295	162.5	3.30911	71.62	228.971	1	0	0	0	0	0	0	0	0	0	0	0	0	0	0	0	0	0	0	0	0	0	0	0	1	0	0	0	0	0	0	0	0	0
Pakistan	1982	108.229	6.53749	368.277	160.3	3.35308	71.381	238.773	1	0	0	0	0	0	0	0	0	0	0	0	0	0	0	0	0	0	0	0	0	0	0	0	1	0	0	0	0	0	0	0	0	0
Pakistan	1983	111.932	6.77838	332.521	157.9	3.36394	71.141	249.013	1	0	0	0	0	0	0	0	0	0	0	0	0	0	0	0	0	0	0	0	0	0	0	0	1	0	0	0	0	0	0	0	0	0
Pakistan	1984	115.73	5.06521	349.182	155.5	3.33681	70.899	259.621	1	0	0	0	0	0	0	0	0	0	0	0	0	0	0	0	0	0	0	0	0	0	0	0	1	0	0	0	0	0	0	0	0	0
Pakistan	1985	119.593	7.59211	337.829	152.8	3.28334	70.656	270.527	1	0	0	0	0	0	0	0	0	0	0	0	0	0	0	0	0	0	0	0	0	0	0	0	1	0	0	0	0	0	0	0	0	0
Pakistan	1986	123.515	5.50165	335.02	150.2	3.22734	70.412	281.723	1	0	0	0	0	0	0	0	0	0	0	0	0	0	0	0	0	0	0	0	0	0	0	0	1	0	0	0	0	0	0	0	0	0
Pakistan	1987	127.498	6.45234	339.332	147.5	3.17376	70.167	293.216	1	0	0	0	0	0	0	0	0	0	0	0	0	0	0	0	0	0	0	0	0	0	0	0	1	0	0	0	0	0	0	0	0	0
Pakistan	1988	131.524	7.62528	379.455	144.8	3.10914	69.92	304.98	1	0	0	0	0	0	0	0	0	0	0	0	0	0	0	0	0	0	0	0	0	0	0	0	1	0	0	0	0	0	0	0	0	0
Pakistan	1989	135.576	4.95977	384.364	142.2	3.03398	69.673	316.956	1	0	0	0	0	0	0	0	0	0	0	0	0	0	0	0	0	0	0	0	0	0	0	0	1	0	0	0	0	0	0	0	0	0
Pakistan	1990	139.643	4.45859	371.679	139.5	2.95556	69.424	329.144	1	0	0	0	0	0	0	0	0	0	0	0	0	0	0	0	0	0	0	0	0	0	0	0	1	0	0	0	0	0	0	0	0	0
Pakistan	1991	143.704	5.06157	411.859	136.7	2.86681	69.174	341.486	1	0	0	0	0	0	0	0	0	0	0	0	0	0	0	0	0	0	0	0	0	0	0	0	1	0	0	0	0	0	0	0	0	0
Pakistan	1992	147.768	7.7059	429.147	133.7	2.78845	68.923	354.002	1	0	0	0	0	0	0	0	0	0	0	0	0	0	0	0	0	0	0	0	0	0	0	0	1	0	0	0	0	0	0	0	0	0
Pakistan	1993	151.887	1.75775	442.492	130.7	2.7496	68.671	366.821	1	0	0	0	0	0	0	0	0	0	0	0	0	0	0	0	0	0	0	0	0	0	0	0	1	0	0	0	0	0	0	0	0	0
Pakistan	1994	156.137	3.73742	434.465	127.5	2.75956	68.418	380.13	1	0	0	0	0	0	0	0	0	0	0	0	0	0	0	0	0	0	0	0	0	0	0	0	1	0	0	0	0	0	0	0	0	0
Pakistan	1995	160.566	4.96261	489.882	124.2	2.79701	68.164	394.056	1	0	0	0	0	0	0	0	0	0	0	0	0	0	0	0	0	0	0	0	0	0	0	0	1	0	0	0	0	0	0	0	0	0
Pakistan	1996	165.2	4.84658	497.216	120.8	2.84534	67.908	408.689	1	0	0	0	0	0	0	0	0	0	0	0	0	0	0	0	0	0	0	0	0	0	0	0	1	0	0	0	0	0	0	0	0	0
Pakistan	1997	170.01	1.0144	476.381	117.3	2.8702	67.652	423.945	1	0	0	0	0	0	0	0	0	0	0	0	0	0	0	0	0	0	0	0	0	0	0	0	1	0	0	0	0	0	0	0	0	0
Pakistan	1998	174.921	2.55023	461.217	113.9	2.84772	67.415	439.387	1	0	0	0	0	0	0	0	0	0	0	0	0	0	0	0	0	0	0	0	0	0	0	0	1	0	0	0	0	0	0	0	0	0
Pakistan	1999	179.826	3.66013	454.276	110.6	2.76568	67.217	454.453	1	0	0	0	0	0	0	0	0	0	0	0	0	0	0	0	0	0	0	0	0	0	0	0	1	0	0	0	0	0	0	0	0	0
Pakistan	2000	184.651	4.26009	576.196	107.5	2.6474	67.018	469.478	1	0	0	0	0	0	0	0	0	0	0	0	0	0	0	0	0	0	0	0	0	0	0	0	1	0	0	0	0	0	0	0	0	0
Pakistan	2001	189.366	3.55442	544.494	104.7	2.5215	66.82	484.356	1	0	0	0	0	0	0	0	0	0	0	0	0	0	0	0	0	0	0	0	0	0	0	0	1	0	0	0	0	0	0	0	0	0
Pakistan	2002	193.999	2.50834	534.304	102.2	2.41701	66.62	499.197	1	0	0	0	0	0	0	0	0	0	0	0	0	0	0	0	0	0	0	0	0	0	0	0	1	0	0	0	0	0	0	0	0	0
Pakistan	2003	198.596	5.77703	599.376	100	2.34192	66.42	514.088	1	0	0	0	0	0	0	0	0	0	0	0	0	0	0	0	0	0	0	0	0	0	0	0	1	0	0	0	0	0	0	0	0	0
Pakistan	2004	203.228	7.54686	687.836	98	2.30598	66.219	529.229	1	0	0	0	0	0	0	0	0	0	0	0	0	0	0	0	0	0	0	0	0	0	0	0	1	0	0	0	0	0	0	0	0	0
Pakistan	2005	207.949	6.51878	748.923	96.1	2.29642	66.018	544.745	1	0	0	0	0	0	0	0	0	0	0	0	0	0	0	0	0	0	0	0	0	0	0	0	1	0	0	0	0	0	0	0	0	0
Pakistan	2006	212.773	5.89898	836.861	94.4	2.29323	65.816	560.695	1	0	0	0	0	0	0	0	0	0	0	0	0	0	0	0	0	0	0	0	0	0	0	0	1	0	0	0	0	0	0	0	0	0
Pakistan	2007	217.684	4.83282	908.095	92.7	2.28167	65.613	577.042	1	0	0	0	0	0	0	0	0	0	0	0	0	0	0	0	0	0	0	0	0	0	0	0	1	0	0	0	0	0	0	0	0	0
Pakistan	2008	222.666	1.70141	990.847	90.9	2.26305	65.41	593.734	1	0	0	0	0	0	0	0	0	0	0	0	0	0	0	0	0	0	0	0	0	0	0	0	1	0	0	0	0	0	0	0	0	0
Pakistan	2009	227.695	2.83166	957.996	89.1	2.23333	65.207	610.706	1	0	0	0	0	0	0	0	0	0	0	0	0	0	0	0	0	0	0	0	0	0	0	0	1	0	0	0	0	0	0	0	0	0
Pakistan	2010	232.753	1.60669	987.41	87.1	2.19703	65.003	627.932	1	0	0	0	0	0	0	0	0	0	0	0	0	0	0	0	0	0	0	0	0	0	0	0	1	0	0	0	0	0	0	0	0	0
Pakistan	2011	237.833	2.74841	1164.98	85	2.15903	64.798	645.396	1	0	0	0	0	0	0	0	0	0	0	0	0	0	0	0	0	0	0	0	0	0	0	0	1	0	0	0	0	0	0	0	0	0
Pakistan	2012	242.945	3.50703	1198.11	82.9	2.12671	64.592	663.126	1	0	0	0	0	0	0	0	0	0	0	0	0	0	0	0	0	0	0	0	0	0	0	0	1	0	0	0	0	0	0	0	0	0
Pakistan	2013	248.11	4.39646	1208.9	80.6	2.10363	64.387	681.145	1	0	0	0	0	0	0	0	0	0	0	0	0	0	0	0	0	0	0	0	0	0	0	0	1	0	0	0	0	0	0	0	0	0
Pakistan	2014	253.356	4.67471	1251.16	78.3	2.09228	64.181	699.57	1	0	0	0	0	0	0	0	0	0	0	0	0	0	0	0	0	0	0	0	0	0	0	0	1	0	0	0	0	0	0	0	0	0
Pakistan	2015	258.7	4.73115	1356.67	76.1	2.08763	63.974	718.456	1	0	0	0	0	0	0	0	0	0	0	0	0	0	0	0	0	0	0	0	0	0	0	0	1	0	0	0	0	0	0	0	0	0
Pakistan	2016	264.149	5.52674	1368.45	73.8	2.08432	63.766	737.823	1	0	0	0	0	0	0	0	0	0	0	0	0	0	0	0	0	0	0	0	0	0	0	0	1	0	0	0	0	0	0	0	0	0
Pakistan	2017	269.687	5.55428	1464.99	71.6	2.075	63.558	757.617	1	0	0	0	0	0	0	0	0	0	0	0	0	0	0	0	0	0	0	0	0	0	0	0	1	0	0	0	0	0	0	0	0	0
Pakistan	2018	275.289	5.83642	1482.31	69.4	2.05588	63.334	778.108	1	0	0	0	0	0	0	0	0	0	0	0	0	0	0	0	0	0	0	0	0	0	0	0	1	0	0	0	0	0	0	0	0	0
Philippines	1961	91.065	5.61658	267.183	100.1	3.33664	69.445	82.9906	1	0	0	0	0	0	0	0	0	0	0	0	0	0	0	0	0	0	0	0	0	0	0	0	0	0	1	0	0	0	0	0	0	0
Philippines	1962	94.1371	4.77312	156.704	97.4	3.3179	69.184	86.5231	1	0	0	0	0	0	0	0	0	0	0	0	0	0	0	0	0	0	0	0	0	0	0	0	0	0	1	0	0	0	0	0	0	0
Philippines	1963	97.2729	7.06049	168.041	95.1	3.27683	68.923	90.1625	1	0	0	0	0	0	0	0	0	0	0	0	0	0	0	0	0	0	0	0	0	0	0	0	0	0	1	0	0	0	0	0	0	0
Philippines	1964	100.445	3.44698	175.956	93	3.20883	68.66	93.8905	1	0	0	0	0	0	0	0	0	0	0	0	0	0	0	0	0	0	0	0	0	0	0	0	0	0	1	0	0	0	0	0	0	0
Philippines	1965	103.634	5.26581	187.137	91.1	3.126	68.396	97.6879	1	0	0	0	0	0	0	0	0	0	0	0	0	0	0	0	0	0	0	0	0	0	0	0	0	0	1	0	0	0	0	0	0	0
Philippines	1966	106.834	4.42599	199.957	89.3	3.04032	68.131	101.548	1	0	0	0	0	0	0	0	0	0	0	0	0	0	0	0	0	0	0	0	0	0	0	0	0	0	1	0	0	0	0	0	0	0
Philippines	1967	110.052	5.32415	207.444	87.6	2.96764	67.865	105.48	1	0	0	0	0	0	0	0	0	0	0	0	0	0	0	0	0	0	0	0	0	0	0	0	0	0	1	0	0	0	0	0	0	0
Philippines	1968	113.308	4.94542	224.636	86.1	2.91596	67.597	109.507	1	0	0	0	0	0	0	0	0	0	0	0	0	0	0	0	0	0	0	0	0	0	0	0	0	0	1	0	0	0	0	0	0	0
Philippines	1969	116.631	4.65636	241.711	84.8	2.89052	67.328	113.654	1	0	0	0	0	0	0	0	0	0	0	0	0	0	0	0	0	0	0	0	0	0	0	0	0	0	1	0	0	0	0	0	0	0
Philippines	1970	120.042	3.7646	186.775	83.8	2.88245	67.021	118.077	1	0	0	0	0	0	0	0	0	0	0	0	0	0	0	0	0	0	0	0	0	0	0	0	0	0	1	0	0	0	0	0	0	0
Philippines	1971	123.549	5.42863	201.041	83.1	2.87985	66.507	123.421	1	0	0	0	0	0	0	0	0	0	0	0	0	0	0	0	0	0	0	0	0	0	0	0	0	0	1	0	0	0	0	0	0	0
Philippines	1972	127.149	5.44679	211.412	82.7	2.87214	65.988	128.985	1	0	0	0	0	0	0	0	0	0	0	0	0	0	0	0	0	0	0	0	0	0	0	0	0	0	1	0	0	0	0	0	0	0
Philippines	1973	130.848	8.92065	258.385	82.4	2.8577	65.467	134.757	1	0	0	0	0	0	0	0	0	0	0	0	0	0	0	0	0	0	0	0	0	0	0	0	0	0	1	0	0	0	0	0	0	0
Philippines	1974	134.626	3.55812	343.291	82.3	2.83339	64.941	140.742	1	0	0	0	0	0	0	0	0	0	0	0	0	0	0	0	0	0	0	0	0	0	0	0	0	0	1	0	0	0	0	0	0	0
Philippines	1975	138.464	5.56477	360.753	82.3	2.8038	64.44	146.812	1	0	0	0	0	0	0	0	0	0	0	0	0	0	0	0	0	0	0	0	0	0	0	0	0	0	1	0	0	0	0	0	0	0
Philippines	1976	142.357	8.80663	402.801	82.1	2.77309	64.083	152.456	1	0	0	0	0	0	0	0	0	0	0	0	0	0	0	0	0	0	0	0	0	0	0	0	0	0	1	0	0	0	0	0	0	0
Philippines	1977	146.324	5.60206	450.341	81.7	2.74834	63.725	158.266	1	0	0	0	0	0	0	0	0	0	0	0	0	0	0	0	0	0	0	0	0	0	0	0	0	0	1	0	0	0	0	0	0	0
Philippines	1978	150.379	5.1721	506.399	81.1	2.73353	63.365	164.266	1	0	0	0	0	0	0	0	0	0	0	0	0	0	0	0	0	0	0	0	0	0	0	0	0	0	1	0	0	0	0	0	0	0
Philippines	1979	154.542	5.63968	596.837	80.4	2.7309	63.003	170.482	1	0	0	0	0	0	0	0	0	0	0	0	0	0	0	0	0	0	0	0	0	0	0	0	0	0	1	0	0	0	0	0	0	0
Philippines	1980	158.828	5.14891	685.221	79.5	2.73546	62.544	177.383	1	0	0	0	0	0	0	0	0	0	0	0	0	0	0	0	0	0	0	0	0	0	0	0	0	0	1	0	0	0	0	0	0	0
Philippines	1981	163.239	3.42327	732.368	78.5	2.73908	61.606	186.874	1	0	0	0	0	0	0	0	0	0	0	0	0	0	0	0	0	0	0	0	0	0	0	0	0	0	1	0	0	0	0	0	0	0
Philippines	1982	167.769	3.61933	742.453	77.4	2.7373	60.657	196.808	1	0	0	0	0	0	0	0	0	0	0	0	0	0	0	0	0	0	0	0	0	0	0	0	0	0	1	0	0	0	0	0	0	0
Philippines	1983	172.415	1.87462	646.039	76.1	2.73174	59.7	207.178	1	0	0	0	0	0	0	0	0	0	0	0	0	0	0	0	0	0	0	0	0	0	0	0	0	0	1	0	0	0	0	0	0	0
Philippines	1984	177.171	-7.32368	594.553	74.5	2.72116	58.734	217.996	1	0	0	0	0	0	0	0	0	0	0	0	0	0	0	0	0	0	0	0	0	0	0	0	0	0	1	0	0	0	0	0	0	0
Philippines	1985	182.03	-7.30661	566.262	72.6	2.70557	57.765	229.234	1	0	0	0	0	0	0	0	0	0	0	0	0	0	0	0	0	0	0	0	0	0	0	0	0	0	1	0	0	0	0	0	0	0
Philippines	1986	186.992	3.41678	535.704	70.1	2.68946	56.788	240.93	1	0	0	0	0	0	0	0	0	0	0	0	0	0	0	0	0	0	0	0	0	0	0	0	0	0	1	0	0	0	0	0	0	0
Philippines	1987	192.051	4.31163	579.702	67.1	2.66958	55.805	253.078	1	0	0	0	0	0	0	0	0	0	0	0	0	0	0	0	0	0	0	0	0	0	0	0	0	0	1	0	0	0	0	0	0	0
Philippines	1988	197.186	6.75254	644.365	63.7	2.63875	54.817	265.653	1	0	0	0	0	0	0	0	0	0	0	0	0	0	0	0	0	0	0	0	0	0	0	0	0	0	1	0	0	0	0	0	0	0
Philippines	1989	202.37	6.20531	705.579	60.1	2.59511	53.828	278.605	1	0	0	0	0	0	0	0	0	0	0	0	0	0	0	0	0	0	0	0	0	0	0	0	0	0	1	0	0	0	0	0	0	0
Philippines	1990	207.583	3.03697	715.914	56.6	2.5434	53.014	290.821	1	0	0	0	0	0	0	0	0	0	0	0	0	0	0	0	0	0	0	0	0	0	0	0	0	0	1	0	0	0	0	0	0	0
Philippines	1991	212.814	-0.578335	715.747	53.3	2.48856	53.099	297.609	1	0	0	0	0	0	0	0	0	0	0	0	0	0	0	0	0	0	0	0	0	0	0	0	0	0	1	0	0	0	0	0	0	0
Philippines	1992	218.064	0.337603	814.769	50.4	2.43691	53.185	304.392	1	0	0	0	0	0	0	0	0	0	0	0	0	0	0	0	0	0	0	0	0	0	0	0	0	0	1	0	0	0	0	0	0	0
Philippines	1993	223.342	2.11631	816.412	47.8	2.39163	53.27	311.193	1	0	0	0	0	0	0	0	0	0	0	0	0	0	0	0	0	0	0	0	0	0	0	0	0	0	1	0	0	0	0	0	0	0
Philippines	1994	228.664	4.38762	939.919	45.6	2.35508	53.355	318.03	1	0	0	0	0	0	0	0	0	0	0	0	0	0	0	0	0	0	0	0	0	0	0	0	0	0	1	0	0	0	0	0	0	0
Philippines	1995	234.041	4.67869	1062.13	43.7	2.32422	53.44	324.915	1	0	0	0	0	0	0	0	0	0	0	0	0	0	0	0	0	0	0	0	0	0	0	0	0	0	1	0	0	0	0	0	0	0
Philippines	1996	239.467	5.84587	1160.31	42	2.29163	53.525	331.84	1	0	0	0	0	0	0	0	0	0	0	0	0	0	0	0	0	0	0	0	0	0	0	0	0	0	1	0	0	0	0	0	0	0
Philippines	1997	244.93	5.18536	1127.53	40.6	2.25601	53.61	338.79	1	0	0	0	0	0	0	0	0	0	0	0	0	0	0	0	0	0	0	0	0	0	0	0	0	0	1	0	0	0	0	0	0	0
Philippines	1998	250.434	-0.576718	966.989	39.4	2.2223	53.695	345.769	1	0	0	0	0	0	0	0	0	0	0	0	0	0	0	0	0	0	0	0	0	0	0	0	0	0	1	0	0	0	0	0	0	0
Philippines	1999	255.981	3.08192	1087.38	38.5	2.19073	53.78	352.778	1	0	0	0	0	0	0	0	0	0	0	0	0	0	0	0	0	0	0	0	0	0	0	0	0	0	1	0	0	0	0	0	0	0
Philippines	2000	261.568	4.41122	1072.81	37.7	2.15904	53.865	359.815	1	0	0	0	0	0	0	0	0	0	0	0	0	0	0	0	0	0	0	0	0	0	0	0	0	0	1	0	0	0	0	0	0	0
Philippines	2001	267.206	3.04923	990.564	36.9	2.1326	53.95	366.894	1	0	0	0	0	0	0	0	0	0	0	0	0	0	0	0	0	0	0	0	0	0	0	0	0	0	1	0	0	0	0	0	0	0
Philippines	2002	272.882	3.71626	1036.16	36.3	2.10192	54.035	373.995	1	0	0	0	0	0	0	0	0	0	0	0	0	0	0	0	0	0	0	0	0	0	0	0	0	0	1	0	0	0	0	0	0	0
Philippines	2003	278.539	5.08691	1048.01	35.6	2.05182	54.12	381.042	1	0	0	0	0	0	0	0	0	0	0	0	0	0	0	0	0	0	0	0	0	0	0	0	0	0	1	0	0	0	0	0	0	0
Philippines	2004	284.101	6.56923	1121.49	34.9	1.97735	54.205	387.932	1	0	0	0	0	0	0	0	0	0	0	0	0	0	0	0	0	0	0	0	0	0	0	0	0	0	1	0	0	0	0	0	0	0
Philippines	2005	289.52	4.94251	1244.35	34.2	1.88937	54.29	394.597	1	0	0	0	0	0	0	0	0	0	0	0	0	0	0	0	0	0	0	0	0	0	0	0	0	0	1	0	0	0	0	0	0	0
Philippines	2006	294.76	5.31642	1452.44	33.6	1.79372	54.375	400.992	1	0	0	0	0	0	0	0	0	0	0	0	0	0	0	0	0	0	0	0	0	0	0	0	0	0	1	0	0	0	0	0	0	0
Philippines	2007	299.847	6.51929	1744.64	33.1	1.7111	54.46	407.153	1	0	0	0	0	0	0	0	0	0	0	0	0	0	0	0	0	0	0	0	0	0	0	0	0	0	1	0	0	0	0	0	0	0
Philippines	2008	304.866	4.34449	1991.23	32.6	1.65996	54.545	413.195	1	0	0	0	0	0	0	0	0	0	0	0	0	0	0	0	0	0	0	0	0	0	0	0	0	0	1	0	0	0	0	0	0	0
Philippines	2009	309.938	1.44832	1905.89	32.1	1.64986	54.629	419.292	1	0	0	0	0	0	0	0	0	0	0	0	0	0	0	0	0	0	0	0	0	0	0	0	0	0	1	0	0	0	0	0	0	0
Philippines	2010	315.145	7.3345	2217.47	31.7	1.66611	54.668	425.97	1	0	0	0	0	0	0	0	0	0	0	0	0	0	0	0	0	0	0	0	0	0	0	0	0	0	1	0	0	0	0	0	0	0
Philippines	2011	320.522	3.85823	2450.73	31.3	1.69181	54.478	435.054	1	0	0	0	0	0	0	0	0	0	0	0	0	0	0	0	0	0	0	0	0	0	0	0	0	0	1	0	0	0	0	0	0	0
Philippines	2012	326.031	6.89695	2694.31	31	1.70413	54.288	444.378	1	0	0	0	0	0	0	0	0	0	0	0	0	0	0	0	0	0	0	0	0	0	0	0	0	0	1	0	0	0	0	0	0	0
Philippines	2013	331.595	6.75053	2871.43	30.6	1.69208	54.097	453.85	1	0	0	0	0	0	0	0	0	0	0	0	0	0	0	0	0	0	0	0	0	0	0	0	0	0	1	0	0	0	0	0	0	0
Philippines	2014	337.1	6.34799	2959.65	30.2	1.64669	53.907	463.295	1	0	0	0	0	0	0	0	0	0	0	0	0	0	0	0	0	0	0	0	0	0	0	0	0	0	1	0	0	0	0	0	0	0
Philippines	2015	342.466	6.34831	3001.04	29.8	1.57937	53.716	472.621	1	0	0	0	0	0	0	0	0	0	0	0	0	0	0	0	0	0	0	0	0	0	0	0	0	0	1	0	0	0	0	0	0	0
Philippines	2016	347.667	7.14946	3073.65	29.3	1.50721	53.525	481.778	1	0	0	0	0	0	0	0	0	0	0	0	0	0	0	0	0	0	0	0	0	0	0	0	0	0	1	0	0	0	0	0	0	0
Philippines	2017	352.729	6.93099	3123.23	28.7	1.44549	53.318	490.97	1	0	0	0	0	0	0	0	0	0	0	0	0	0	0	0	0	0	0	0	0	0	0	0	0	0	1	0	0	0	0	0	0	0
Philippines	2018	357.688	6.34149	3252.09	28	1.39613	53.093	500.272	1	0	0	0	0	0	0	0	0	0	0	0	0	0	0	0	0	0	0	0	0	0	0	0	0	0	1	0	0	0	0	0	0	0
Papua New Guinea	1961	5.07234	6.18111	106.585	191.1	1.80988	95.976	0.92434	1	0	0	0	0	0	0	0	0	0	0	0	0	0	0	0	0	0	0	0	0	0	0	0	0	1	0	0	0	0	0	0	0	0
Papua New Guinea	1962	5.16794	6.3741	111.6	185.2	1.86717	95.653	1.01735	1	0	0	0	0	0	0	0	0	0	0	0	0	0	0	0	0	0	0	0	0	0	0	0	0	1	0	0	0	0	0	0	0	0
Papua New Guinea	1963	5.26862	4.07252	115.664	179.4	1.92943	95.306	1.11996	1	0	0	0	0	0	0	0	0	0	0	0	0	0	0	0	0	0	0	0	0	0	0	0	0	1	0	0	0	0	0	0	0	0
Papua New Guinea	1964	5.37522	8.57028	125.425	173.6	2.00319	94.931	1.23391	1	0	0	0	0	0	0	0	0	0	0	0	0	0	0	0	0	0	0	0	0	0	0	0	0	1	0	0	0	0	0	0	0	0
Papua New Guinea	1965	5.48831	10.2685	138.47	168	2.08209	94.53	1.35953	1	0	0	0	0	0	0	0	0	0	0	0	0	0	0	0	0	0	0	0	0	0	0	0	0	1	0	0	0	0	0	0	0	0
Papua New Guinea	1966	5.60808	5.81376	153.946	162.6	2.15872	94.098	1.49892	1	0	0	0	0	0	0	0	0	0	0	0	0	0	0	0	0	0	0	0	0	0	0	0	0	1	0	0	0	0	0	0	0	0
Papua New Guinea	1967	5.73427	4.07046	170.095	157.4	2.22519	93.288	1.74299	1	0	0	0	0	0	0	0	0	0	0	0	0	0	0	0	0	0	0	0	0	0	0	0	0	1	0	0	0	0	0	0	0	0
Papua New Guinea	1968	5.86635	4.35959	182.622	152.2	2.27719	92.375	2.02568	1	0	0	0	0	0	0	0	0	0	0	0	0	0	0	0	0	0	0	0	0	0	0	0	0	1	0	0	0	0	0	0	0	0
Papua New Guinea	1969	6.00365	8.27346	202.749	147.1	2.31351	91.351	2.3515	1	0	0	0	0	0	0	0	0	0	0	0	0	0	0	0	0	0	0	0	0	0	0	0	0	1	0	0	0	0	0	0	0	0
Papua New Guinea	1970	6.14565	10.8428	231.947	142.4	2.33783	90.204	2.72635	1	0	0	0	0	0	0	0	0	0	0	0	0	0	0	0	0	0	0	0	0	0	0	0	0	1	0	0	0	0	0	0	0	0
Papua New Guinea	1971	6.2923	6.29519	251.872	137.9	2.35818	88.922	3.15671	1	0	0	0	0	0	0	0	0	0	0	0	0	0	0	0	0	0	0	0	0	0	0	0	0	1	0	0	0	0	0	0	0	0
Papua New Guinea	1972	6.4438	5.64355	294.298	133.5	2.37913	88.7	3.2975	1	0	0	0	0	0	0	0	0	0	0	0	0	0	0	0	0	0	0	0	0	0	0	0	0	1	0	0	0	0	0	0	0	0
Papua New Guinea	1973	6.60072	6.52926	434.599	129.4	2.40604	88.493	3.43967	1	0	0	0	0	0	0	0	0	0	0	0	0	0	0	0	0	0	0	0	0	0	0	0	0	1	0	0	0	0	0	0	0	0
Papua New Guinea	1974	6.76379	2.61053	479.048	125.4	2.44044	88.283	3.58897	1	0	0	0	0	0	0	0	0	0	0	0	0	0	0	0	0	0	0	0	0	0	0	0	0	1	0	0	0	0	0	0	0	0
Papua New Guinea	1975	6.93359	-0.879884	432.043	121.6	2.47945	88.07	3.74595	1	0	0	0	0	0	0	0	0	0	0	0	0	0	0	0	0	0	0	0	0	0	0	0	0	1	0	0	0	0	0	0	0	0
Papua New Guinea	1976	7.10999	-3.38845	469.546	118	2.5123	87.853	3.91113	1	0	0	0	0	0	0	0	0	0	0	0	0	0	0	0	0	0	0	0	0	0	0	0	0	1	0	0	0	0	0	0	0	0
Papua New Guinea	1977	7.29283	0.834816	496.805	114.7	2.53918	87.634	4.08404	1	0	0	0	0	0	0	0	0	0	0	0	0	0	0	0	0	0	0	0	0	0	0	0	0	1	0	0	0	0	0	0	0	0
Papua New Guinea	1978	7.48271	8.54986	574.85	111.5	2.57021	87.41	4.26627	1	0	0	0	0	0	0	0	0	0	0	0	0	0	0	0	0	0	0	0	0	0	0	0	0	1	0	0	0	0	0	0	0	0
Papua New Guinea	1979	7.6803	1.8324	659.447	108.5	2.6064	87.183	4.45788	1	0	0	0	0	0	0	0	0	0	0	0	0	0	0	0	0	0	0	0	0	0	0	0	0	1	0	0	0	0	0	0	0	0
Papua New Guinea	1980	7.88589	-2.30345	712.92	105.6	2.64169	86.953	4.65935	1	0	0	0	0	0	0	0	0	0	0	0	0	0	0	0	0	0	0	0	0	0	0	0	0	1	0	0	0	0	0	0	0	0
Papua New Guinea	1981	8.09986	-0.27483	681.024	102.9	2.67718	86.758	4.8573	1	0	0	0	0	0	0	0	0	0	0	0	0	0	0	0	0	0	0	0	0	0	0	0	0	1	0	0	0	0	0	0	0	0
Papua New Guinea	1982	8.32152	0.352944	628.525	100.4	2.69976	86.572	5.06032	1	0	0	0	0	0	0	0	0	0	0	0	0	0	0	0	0	0	0	0	0	0	0	0	0	1	0	0	0	0	0	0	0	0
Papua New Guinea	1983	8.54898	3.22316	661.888	98	2.69674	86.384	5.27142	1	0	0	0	0	0	0	0	0	0	0	0	0	0	0	0	0	0	0	0	0	0	0	0	0	1	0	0	0	0	0	0	0	0
Papua New Guinea	1984	8.77966	-0.354726	641.991	95.8	2.66253	86.194	5.4892	1	0	0	0	0	0	0	0	0	0	0	0	0	0	0	0	0	0	0	0	0	0	0	0	0	1	0	0	0	0	0	0	0	0
Papua New Guinea	1985	9.01168	4.00019	593.814	93.7	2.60842	86.002	5.71263	1	0	0	0	0	0	0	0	0	0	0	0	0	0	0	0	0	0	0	0	0	0	0	0	0	1	0	0	0	0	0	0	0	0
Papua New Guinea	1986	9.24458	4.69306	632.517	91.8	2.55154	85.807	5.9419	1	0	0	0	0	0	0	0	0	0	0	0	0	0	0	0	0	0	0	0	0	0	0	0	0	1	0	0	0	0	0	0	0	0
Papua New Guinea	1987	9.47879	2.77049	732.394	89.9	2.50192	85.61	6.177	1	0	0	0	0	0	0	0	0	0	0	0	0	0	0	0	0	0	0	0	0	0	0	0	0	1	0	0	0	0	0	0	0	0
Papua New Guinea	1988	9.71453	2.90924	831.032	88.1	2.45669	85.411	6.41817	1	0	0	0	0	0	0	0	0	0	0	0	0	0	0	0	0	0	0	0	0	0	0	0	0	1	0	0	0	0	0	0	0	0
Papua New Guinea	1989	9.95228	-1.41958	786.88	86.4	2.41789	85.209	6.66629	1	0	0	0	0	0	0	0	0	0	0	0	0	0	0	0	0	0	0	0	0	0	0	0	0	1	0	0	0	0	0	0	0	0
Papua New Guinea	1990	10.1926	-3.01217	697.54	84.7	2.38639	85.006	6.92099	1	0	0	0	0	0	0	0	0	0	0	0	0	0	0	0	0	0	0	0	0	0	0	0	0	1	0	0	0	0	0	0	0	0
Papua New Guinea	1991	10.4349	9.5469	801.472	83	2.34897	85.184	7.00137	1	0	0	0	0	0	0	0	0	0	0	0	0	0	0	0	0	0	0	0	0	0	0	0	0	1	0	0	0	0	0	0	0	0
Papua New Guinea	1992	10.6793	13.8491	905.249	81.4	2.31495	85.371	7.0749	1	0	0	0	0	0	0	0	0	0	0	0	0	0	0	0	0	0	0	0	0	0	0	0	0	1	0	0	0	0	0	0	0	0
Papua New Guinea	1993	10.9284	18.2023	1005.15	79.9	2.3063	85.555	7.1489	1	0	0	0	0	0	0	0	0	0	0	0	0	0	0	0	0	0	0	0	0	0	0	0	0	1	0	0	0	0	0	0	0	0
Papua New Guinea	1994	11.1859	5.94211	1086.29	78.4	2.32888	85.738	7.22465	1	0	0	0	0	0	0	0	0	0	0	0	0	0	0	0	0	0	0	0	0	0	0	0	0	1	0	0	0	0	0	0	0	0
Papua New Guinea	1995	11.454	-3.31245	893.774	77.1	2.36824	85.919	7.3039	1	0	0	0	0	0	0	0	0	0	0	0	0	0	0	0	0	0	0	0	0	0	0	0	0	1	0	0	0	0	0	0	0	0
Papua New Guinea	1996	11.7349	7.7337	970.092	75.7	2.42245	86.099	7.38734	1	0	0	0	0	0	0	0	0	0	0	0	0	0	0	0	0	0	0	0	0	0	0	0	0	1	0	0	0	0	0	0	0	0
Papua New Guinea	1997	12.0272	-3.90439	906.36	74.4	2.46076	86.276	7.47497	1	0	0	0	0	0	0	0	0	0	0	0	0	0	0	0	0	0	0	0	0	0	0	0	0	1	0	0	0	0	0	0	0	0
Papua New Guinea	1998	12.3256	-3.76911	678.897	73.1	2.45054	86.451	7.56273	1	0	0	0	0	0	0	0	0	0	0	0	0	0	0	0	0	0	0	0	0	0	0	0	0	1	0	0	0	0	0	0	0	0
Papua New Guinea	1999	12.6224	1.85555	608.282	71.8	2.37929	86.625	7.64537	1	0	0	0	0	0	0	0	0	0	0	0	0	0	0	0	0	0	0	0	0	0	0	0	0	1	0	0	0	0	0	0	0	0
Papua New Guinea	2000	12.9126	-2.49484	602.187	70.6	2.27315	86.796	7.72115	1	0	0	0	0	0	0	0	0	0	0	0	0	0	0	0	0	0	0	0	0	0	0	0	0	1	0	0	0	0	0	0	0	0
Papua New Guinea	2001	13.1931	-0.121289	515.685	69.4	2.14931	86.818	7.87576	1	0	0	0	0	0	0	0	0	0	0	0	0	0	0	0	0	0	0	0	0	0	0	0	0	1	0	0	0	0	0	0	0	0
Papua New Guinea	2002	13.4669	-0.158901	491.834	68.1	2.05407	86.836	8.02822	1	0	0	0	0	0	0	0	0	0	0	0	0	0	0	0	0	0	0	0	0	0	0	0	0	1	0	0	0	0	0	0	0	0
Papua New Guinea	2003	13.7424	2.1641	568.246	66.9	2.025	86.854	8.18125	1	0	0	0	0	0	0	0	0	0	0	0	0	0	0	0	0	0	0	0	0	0	0	0	0	1	0	0	0	0	0	0	0	0
Papua New Guinea	2004	14.0314	2.72118	618.037	65.6	2.08104	86.873	8.34122	1	0	0	0	0	0	0	0	0	0	0	0	0	0	0	0	0	0	0	0	0	0	0	0	0	1	0	0	0	0	0	0	0	0
Papua New Guinea	2005	14.342	6.3448	749.186	64.3	2.18946	86.891	8.51417	1	0	0	0	0	0	0	0	0	0	0	0	0	0	0	0	0	0	0	0	0	0	0	0	0	1	0	0	0	0	0	0	0	0
Papua New Guinea	2006	14.6776	5.40994	1256.98	62.9	2.31321	86.909	8.70145	1	0	0	0	0	0	0	0	0	0	0	0	0	0	0	0	0	0	0	0	0	0	0	0	0	1	0	0	0	0	0	0	0	0
Papua New Guinea	2007	15.0345	7.81519	1401.95	61.5	2.40241	86.927	8.90077	1	0	0	0	0	0	0	0	0	0	0	0	0	0	0	0	0	0	0	0	0	0	0	0	0	1	0	0	0	0	0	0	0	0
Papua New Guinea	2008	15.4048	-0.296458	1672.95	60.2	2.43306	86.945	9.10743	1	0	0	0	0	0	0	0	0	0	0	0	0	0	0	0	0	0	0	0	0	0	0	0	0	1	0	0	0	0	0	0	0	0
Papua New Guinea	2009	15.777	6.80042	1626.31	58.8	2.3877	86.963	9.31464	1	0	0	0	0	0	0	0	0	0	0	0	0	0	0	0	0	0	0	0	0	0	0	0	0	1	0	0	0	0	0	0	0	0
Papua New Guinea	2010	16.143	10.1285	1949.35	57.3	2.29312	86.981	9.51755	1	0	0	0	0	0	0	0	0	0	0	0	0	0	0	0	0	0	0	0	0	0	0	0	0	1	0	0	0	0	0	0	0	0
Papua New Guinea	2011	16.5	1.10754	2406.91	56	2.18768	87	9.71386	1	0	0	0	0	0	0	0	0	0	0	0	0	0	0	0	0	0	0	0	0	0	0	0	0	1	0	0	0	0	0	0	0	0
Papua New Guinea	2012	16.8507	4.65712	2790.68	54.6	2.10297	87.018	9.90657	1	0	0	0	0	0	0	0	0	0	0	0	0	0	0	0	0	0	0	0	0	0	0	0	0	1	0	0	0	0	0	0	0	0
Papua New Guinea	2013	17.1982	3.82495	2729.89	53.2	2.04136	87.022	10.1078	1	0	0	0	0	0	0	0	0	0	0	0	0	0	0	0	0	0	0	0	0	0	0	0	0	1	0	0	0	0	0	0	0	0
Papua New Guinea	2014	17.5479	13.5438	2920.78	51.8	2.01279	87.012	10.3212	1	0	0	0	0	0	0	0	0	0	0	0	0	0	0	0	0	0	0	0	0	0	0	0	0	1	0	0	0	0	0	0	0	0
Papua New Guinea	2015	17.9035	6.57836	2679.35	50.5	2.00628	86.988	10.5498	1	0	0	0	0	0	0	0	0	0	0	0	0	0	0	0	0	0	0	0	0	0	0	0	0	1	0	0	0	0	0	0	0	0
Papua New Guinea	2016	18.2656	5.48957	2509.63	49	2.00238	86.95	10.7947	1	0	0	0	0	0	0	0	0	0	0	0	0	0	0	0	0	0	0	0	0	0	0	0	0	1	0	0	0	0	0	0	0	0
Papua New Guinea	2017	18.6328	3.53461	2695.25	47.6	1.99014	86.898	11.0555	1	0	0	0	0	0	0	0	0	0	0	0	0	0	0	0	0	0	0	0	0	0	0	0	0	1	0	0	0	0	0	0	0	0
Papua New Guinea	2018	19.0044	-0.279252	2801.37	46.3	1.97476	86.831	11.3337	1	0	0	0	0	0	0	0	0	0	0	0	0	0	0	0	0	0	0	0	0	0	0	0	0	1	0	0	0	0	0	0	0	0
Russian Federation	1990	9.02806	-3	3492.71	21.6	0.168018	26.606	1086.01	1	0	0	0	0	0	0	0	0	0	0	0	0	0	0	0	0	0	0	0	0	0	0	0	0	0	0	1	0	0	0	0	0	0
Russian Federation	1991	9.05398	-5.04694	3490.45	21.5	0.286681	26.611	1089.05	1	0	0	0	0	0	0	0	0	0	0	0	0	0	0	0	0	0	0	0	0	0	0	0	0	0	0	1	0	0	0	0	0	0
Russian Federation	1992	9.06276	-14.5311	3098.8	21.7	0.096979	26.615	1090.05	1	0	0	0	0	0	0	0	0	0	0	0	0	0	0	0	0	0	0	0	0	0	0	0	0	0	0	1	0	0	0	0	0	0
Russian Federation	1993	9.06	-8.66854	2930.67	21.8	-0.053482	26.619	1089.41	1	0	0	0	0	0	0	0	0	0	0	0	0	0	0	0	0	0	0	0	0	0	0	0	0	0	0	1	0	0	0	0	0	0
Russian Federation	1994	9.05958	-12.5698	2662.1	21.9	-0.0342679	26.624	1088.96	1	0	0	0	0	0	0	0	0	0	0	0	0	0	0	0	0	0	0	0	0	0	0	0	0	0	0	1	0	0	0	0	0	0
Russian Federation	1995	9.05925	-4.14353	2665.78	21.8	-0.0216488	26.628	1088.66	1	0	0	0	0	0	0	0	0	0	0	0	0	0	0	0	0	0	0	0	0	0	0	0	0	0	0	1	0	0	0	0	0	0
Russian Federation	1996	9.04631	-3.75507	2643.93	21.6	-0.145452	26.633	1087.01	1	0	0	0	0	0	0	0	0	0	0	0	0	0	0	0	0	0	0	0	0	0	0	0	0	0	0	1	0	0	0	0	0	0
Russian Federation	1997	9.03099	1.39992	2737.57	21.2	-0.165342	26.637	1085.15	1	0	0	0	0	0	0	0	0	0	0	0	0	0	0	0	0	0	0	0	0	0	0	0	0	0	0	1	0	0	0	0	0	0
Russian Federation	1998	9.01459	-5.29996	1834.86	20.7	-0.165486	26.641	1083.3	1	0	0	0	0	0	0	0	0	0	0	0	0	0	0	0	0	0	0	0	0	0	0	0	0	0	0	1	0	0	0	0	0	0
Russian Federation	1999	8.9828	6.39991	1330.76	20.1	-0.309278	26.646	1079.88	1	0	0	0	0	0	0	0	0	0	0	0	0	0	0	0	0	0	0	0	0	0	0	0	0	0	0	1	0	0	0	0	0	0
Russian Federation	2000	8.94902	10.0001	1771.59	19.3	-0.420615	26.65	1075.29	1	0	0	0	0	0	0	0	0	0	0	0	0	0	0	0	0	0	0	0	0	0	0	0	0	0	0	1	0	0	0	0	0	0
Russian Federation	2001	8.91163	5.10005	2100.35	18.3	-0.424091	26.654	1070.68	1	0	0	0	0	0	0	0	0	0	0	0	0	0	0	0	0	0	0	0	0	0	0	0	0	0	0	1	0	0	0	0	0	0
Russian Federation	2002	8.87046	4.69999	2377.53	17.2	-0.460024	26.659	1065.69	1	0	0	0	0	0	0	0	0	0	0	0	0	0	0	0	0	0	0	0	0	0	0	0	0	0	0	1	0	0	0	0	0	0
Russian Federation	2003	8.83028	7.29995	2975.13	16	-0.453781	26.627	1061.33	1	0	0	0	0	0	0	0	0	0	0	0	0	0	0	0	0	0	0	0	0	0	0	0	0	0	0	1	0	0	0	0	0	0
Russian Federation	2004	8.79466	7.19995	4102.36	14.9	-0.402681	26.582	1057.71	1	0	0	0	0	0	0	0	0	0	0	0	0	0	0	0	0	0	0	0	0	0	0	0	0	0	0	1	0	0	0	0	0	0
Russian Federation	2005	8.76109	6.39997	5323.46	13.8	-0.381453	26.537	1054.33	1	0	0	0	0	0	0	0	0	0	0	0	0	0	0	0	0	0	0	0	0	0	0	0	0	0	0	1	0	0	0	0	0	0
Russian Federation	2006	8.73439	8.20007	6920.19	12.8	-0.327445	26.492	1051.53	1	0	0	0	0	0	0	0	0	0	0	0	0	0	0	0	0	0	0	0	0	0	0	0	0	0	0	1	0	0	0	0	0	0
Russian Federation	2007	8.71946	8.49998	9101.26	11.9	-0.171082	26.447	1050.37	1	0	0	0	0	0	0	0	0	0	0	0	0	0	0	0	0	0	0	0	0	0	0	0	0	0	0	1	0	0	0	0	0	0
Russian Federation	2008	8.7161	5.19997	11635.3	11.2	-0.0439493	26.402	1050.56	1	0	0	0	0	0	0	0	0	0	0	0	0	0	0	0	0	0	0	0	0	0	0	0	0	0	0	1	0	0	0	0	0	0
Russian Federation	2009	8.71872	-7.79999	8562.81	10.7	0.0301078	26.358	1051.5	1	0	0	0	0	0	0	0	0	0	0	0	0	0	0	0	0	0	0	0	0	0	0	0	0	0	0	1	0	0	0	0	0	0
Russian Federation	2010	8.72264	4.5	10675	10.4	0.0448958	26.313	1052.61	1	0	0	0	0	0	0	0	0	0	0	0	0	0	0	0	0	0	0	0	0	0	0	0	0	0	0	1	0	0	0	0	0	0
Russian Federation	2011	8.72944	4.30003	14311.1	10.1	0.0779818	26.268	1054.08	1	0	0	0	0	0	0	0	0	0	0	0	0	0	0	0	0	0	0	0	0	0	0	0	0	0	0	1	0	0	0	0	0	0
Russian Federation	2012	8.74414	4.02409	15420.9	9.8	0.168305	26.209	1056.7	1	0	0	0	0	0	0	0	0	0	0	0	0	0	0	0	0	0	0	0	0	0	0	0	0	0	0	1	0	0	0	0	0	0
Russian Federation	2013	8.76279	1.75542	15974.6	9.5	0.212951	26.137	1059.99	1	0	0	0	0	0	0	0	0	0	0	0	0	0	0	0	0	0	0	0	0	0	0	0	0	0	0	1	0	0	0	0	0	0
Russian Federation	2014	8.78188	0.736267	14095.6	8.9	0.217642	26.05	1063.55	1	0	0	0	0	0	0	0	0	0	0	0	0	0	0	0	0	0	0	0	0	0	0	0	0	0	0	1	0	0	0	0	0	0
Russian Federation	2015	8.7988	-1.97272	9313.01	8.2	0.192558	25.95	1067.04	1	0	0	0	0	0	0	0	0	0	0	0	0	0	0	0	0	0	0	0	0	0	0	0	0	0	0	1	0	0	0	0	0	0
Russian Federation	2016	8.8138	0.19369	8704.9	7.5	0.170245	25.836	1070.5	1	0	0	0	0	0	0	0	0	0	0	0	0	0	0	0	0	0	0	0	0	0	0	0	0	0	0	1	0	0	0	0	0	0
Russian Federation	2017	8.82322	1.82579	10720.3	6.9	0.106871	25.708	1073.5	1	0	0	0	0	0	0	0	0	0	0	0	0	0	0	0	0	0	0	0	0	0	0	0	0	0	0	1	0	0	0	0	0	0
Russian Federation	2018	8.82207	2.53633	11370.8	6.3	-0.0130669	25.567	1075.39	1	0	0	0	0	0	0	0	0	0	0	0	0	0	0	0	0	0	0	0	0	0	0	0	0	0	0	1	0	0	0	0	0	0
Singapore	1961	2540.9	8.13689	449.151	43.7	3.34479	0	17.024	1	0	0	0	0	0	0	0	0	0	0	0	0	0	0	0	0	0	0	0	0	0	0	0	0	0	0	0	1	0	0	0	0	0
Singapore	1962	2612.24	7.55405	472.086	40.4	2.7691	0	17.502	1	0	0	0	0	0	0	0	0	0	0	0	0	0	0	0	0	0	0	0	0	0	0	0	0	0	0	0	1	0	0	0	0	0
Singapore	1963	2679.1	10.0406	511.206	38	2.5275	0	17.95	1	0	0	0	0	0	0	0	0	0	0	0	0	0	0	0	0	0	0	0	0	0	0	0	0	0	0	0	1	0	0	0	0	0
Singapore	1964	2748.66	-3.10333	485.534	36.4	2.56297	0	18.416	1	0	0	0	0	0	0	0	0	0	0	0	0	0	0	0	0	0	0	0	0	0	0	0	0	0	0	0	1	0	0	0	0	0
Singapore	1965	2816.27	7.83458	516.535	35.1	2.43005	0	18.869	1	0	0	0	0	0	0	0	0	0	0	0	0	0	0	0	0	0	0	0	0	0	0	0	0	0	0	0	1	0	0	0	0	0
Singapore	1966	2887.16	10.1796	566.808	33.5	2.48619	0	19.344	1	0	0	0	0	0	0	0	0	0	0	0	0	0	0	0	0	0	0	0	0	0	0	0	0	0	0	0	1	0	0	0	0	0
Singapore	1967	2951.64	12.5087	626.034	31.8	2.20868	0	19.776	1	0	0	0	0	0	0	0	0	0	0	0	0	0	0	0	0	0	0	0	0	0	0	0	0	0	0	0	1	0	0	0	0	0
Singapore	1968	3002.99	13.5272	708.606	30.1	1.72453	0	20.12	1	0	0	0	0	0	0	0	0	0	0	0	0	0	0	0	0	0	0	0	0	0	0	0	0	0	0	0	1	0	0	0	0	0
Singapore	1969	3048.51	13.8333	812.683	28.5	1.50453	0	20.425	1	0	0	0	0	0	0	0	0	0	0	0	0	0	0	0	0	0	0	0	0	0	0	0	0	0	0	0	1	0	0	0	0	0
Singapore	1970	3096.28	13.9423	925.804	27.1	1.5549	0	20.7451	1	0	0	0	0	0	0	0	0	0	0	0	0	0	0	0	0	0	0	0	0	0	0	0	0	0	0	0	1	0	0	0	0	0
Singapore	1971	3153.58	12.4138	1071.41	25.7	1.83379	0	21.129	1	0	0	0	0	0	0	0	0	0	0	0	0	0	0	0	0	0	0	0	0	0	0	0	0	0	0	0	1	0	0	0	0	0
Singapore	1972	3212.54	13.3156	1264.38	24.1	1.85221	0	21.524	1	0	0	0	0	0	0	0	0	0	0	0	0	0	0	0	0	0	0	0	0	0	0	0	0	0	0	0	1	0	0	0	0	0
Singapore	1973	3273.13	10.6026	1685.46	22	1.8687	0	21.93	1	0	0	0	0	0	0	0	0	0	0	0	0	0	0	0	0	0	0	0	0	0	0	0	0	0	0	0	1	0	0	0	0	0
Singapore	1974	3328.06	6.1176	2341.71	19.5	1.66414	0	22.298	1	0	0	0	0	0	0	0	0	0	0	0	0	0	0	0	0	0	0	0	0	0	0	0	0	0	0	0	1	0	0	0	0	0
Singapore	1975	3377.01	3.98169	2489.91	17.3	1.46027	0	22.626	1	0	0	0	0	0	0	0	0	0	0	0	0	0	0	0	0	0	0	0	0	0	0	0	0	0	0	0	1	0	0	0	0	0
Singapore	1976	3422.84	7.43718	2758.94	15.9	1.34772	0	22.933	1	0	0	0	0	0	0	0	0	0	0	0	0	0	0	0	0	0	0	0	0	0	0	0	0	0	0	0	1	0	0	0	0	0
Singapore	1977	3470.6	6.8527	2846.34	15.3	1.38572	0	23.253	1	0	0	0	0	0	0	0	0	0	0	0	0	0	0	0	0	0	0	0	0	0	0	0	0	0	0	0	1	0	0	0	0	0
Singapore	1978	3512.84	7.77729	3193.91	15.1	1.2097	0	23.536	1	0	0	0	0	0	0	0	0	0	0	0	0	0	0	0	0	0	0	0	0	0	0	0	0	0	0	0	1	0	0	0	0	0
Singapore	1979	3557.46	9.55417	3900.53	15	1.26239	0	23.835	1	0	0	0	0	0	0	0	0	0	0	0	0	0	0	0	0	0	0	0	0	0	0	0	0	0	0	0	1	0	0	0	0	0
Singapore	1980	3602.9	10.1132	4928.14	14.8	1.26923	0	24.1395	1	0	0	0	0	0	0	0	0	0	0	0	0	0	0	0	0	0	0	0	0	0	0	0	0	0	0	0	1	0	0	0	0	0
Singapore	1981	3780.35	10.8161	5596.59	14.1	4.80769	0	25.3284	1	0	0	0	0	0	0	0	0	0	0	0	0	0	0	0	0	0	0	0	0	0	0	0	0	0	0	0	1	0	0	0	0	0
Singapore	1982	3949.95	7.10211	6077.63	13.2	4.38859	0	26.4647	1	0	0	0	0	0	0	0	0	0	0	0	0	0	0	0	0	0	0	0	0	0	0	0	0	0	0	0	1	0	0	0	0	0
Singapore	1983	4001.58	8.5546	6633.24	12.3	1.29874	0	26.8106	1	0	0	0	0	0	0	0	0	0	0	0	0	0	0	0	0	0	0	0	0	0	0	0	0	0	0	0	1	0	0	0	0	0
Singapore	1984	4077.94	8.79239	7228.32	11.5	1.89022	0	27.3222	1	0	0	0	0	0	0	0	0	0	0	0	0	0	0	0	0	0	0	0	0	0	0	0	0	0	0	0	1	0	0	0	0	0
Singapore	1985	4083.52	-0.622851	7001.77	10.9	0.136645	0	27.3596	1	0	0	0	0	0	0	0	0	0	0	0	0	0	0	0	0	0	0	0	0	0	0	0	0	0	0	0	1	0	0	0	0	0
Singapore	1986	4079.66	1.34287	6799.93	10.3	-0.0944906	0	27.3337	1	0	0	0	0	0	0	0	0	0	0	0	0	0	0	0	0	0	0	0	0	0	0	0	0	0	0	0	1	0	0	0	0	0
Singapore	1987	4141.48	10.7978	7539.03	9.8	1.50383	0	27.7479	1	0	0	0	0	0	0	0	0	0	0	0	0	0	0	0	0	0	0	0	0	0	0	0	0	0	0	0	1	0	0	0	0	0
Singapore	1988	4247.92	11.2638	8914.44	9.1	2.53777	0	28.4611	1	0	0	0	0	0	0	0	0	0	0	0	0	0	0	0	0	0	0	0	0	0	0	0	0	0	0	0	1	0	0	0	0	0
Singapore	1989	4374.48	10.1586	10394.5	8.4	2.93574	0	29.309	1	0	0	0	0	0	0	0	0	0	0	0	0	0	0	0	0	0	0	0	0	0	0	0	0	0	0	0	1	0	0	0	0	0
Singapore	1990	4547.96	9.82105	11861.8	7.7	3.88909	0	30.4713	1	0	0	0	0	0	0	0	0	0	0	0	0	0	0	0	0	0	0	0	0	0	0	0	0	0	0	0	1	0	0	0	0	0
Singapore	1991	4679.23	6.6885	14502.4	6.9	2.84548	0	31.3508	1	0	0	0	0	0	0	0	0	0	0	0	0	0	0	0	0	0	0	0	0	0	0	0	0	0	0	0	1	0	0	0	0	0
Singapore	1992	4821.94	6.63969	16135.9	6.3	3.00426	0	32.307	1	0	0	0	0	0	0	0	0	0	0	0	0	0	0	0	0	0	0	0	0	0	0	0	0	0	0	0	1	0	0	0	0	0
Singapore	1993	4945.48	11.4628	18290	5.7	2.52981	0	33.1347	1	0	0	0	0	0	0	0	0	0	0	0	0	0	0	0	0	0	0	0	0	0	0	0	0	0	0	0	1	0	0	0	0	0
Singapore	1994	5103.06	11.0976	21553	5.3	3.13659	0	34.1905	1	0	0	0	0	0	0	0	0	0	0	0	0	0	0	0	0	0	0	0	0	0	0	0	0	0	0	0	1	0	0	0	0	0
Singapore	1995	5260.46	7.20091	24914.4	5	3.03781	0	35.2451	1	0	0	0	0	0	0	0	0	0	0	0	0	0	0	0	0	0	0	0	0	0	0	0	0	0	0	0	1	0	0	0	0	0
Singapore	1996	5478.66	7.47138	26233.6	4.8	4.06432	0	36.707	1	0	0	0	0	0	0	0	0	0	0	0	0	0	0	0	0	0	0	0	0	0	0	0	0	0	0	0	1	0	0	0	0	0
Singapore	1997	5665.73	8.31992	26376	4.6	3.35744	0	37.9604	1	0	0	0	0	0	0	0	0	0	0	0	0	0	0	0	0	0	0	0	0	0	0	0	0	0	0	0	1	0	0	0	0	0
Singapore	1998	5861.51	-2.19538	21829.3	4.4	3.39721	0	39.2721	1	0	0	0	0	0	0	0	0	0	0	0	0	0	0	0	0	0	0	0	0	0	0	0	0	0	0	0	1	0	0	0	0	0
Singapore	1999	5908.54	5.72401	21796.1	4.1	0.799148	0	39.5872	1	0	0	0	0	0	0	0	0	0	0	0	0	0	0	0	0	0	0	0	0	0	0	0	0	0	0	0	1	0	0	0	0	0
Singapore	2000	6011.77	9.03915	23852.3	3.9	1.73204	0	40.2789	1	0	0	0	0	0	0	0	0	0	0	0	0	0	0	0	0	0	0	0	0	0	0	0	0	0	0	0	1	0	0	0	0	0
Singapore	2001	6176.14	-1.06902	21700	3.6	2.69736	0	41.3801	1	0	0	0	0	0	0	0	0	0	0	0	0	0	0	0	0	0	0	0	0	0	0	0	0	0	0	0	1	0	0	0	0	0
Singapore	2002	6186.59	3.91461	22159.7	3.4	0.91264	0	41.7595	1	0	0	0	0	0	0	0	0	0	0	0	0	0	0	0	0	0	0	0	0	0	0	0	0	0	0	0	1	0	0	0	0	0
Singapore	2003	5989.56	4.53578	23730.2	3.2	-1.47453	0	41.1483	1	0	0	0	0	0	0	0	0	0	0	0	0	0	0	0	0	0	0	0	0	0	0	0	0	0	0	0	1	0	0	0	0	0
Singapore	2004	6047.41	9.81959	27608.5	3	1.25192	0	41.6666	1	0	0	0	0	0	0	0	0	0	0	0	0	0	0	0	0	0	0	0	0	0	0	0	0	0	0	0	1	0	0	0	0	0
Singapore	2005	6191.24	7.35903	29961.3	2.9	2.35051	0	42.6576	1	0	0	0	0	0	0	0	0	0	0	0	0	0	0	0	0	0	0	0	0	0	0	0	0	0	0	0	1	0	0	0	0	0
Singapore	2006	6342.02	9.00514	33769.2	2.9	3.12939	0	44.0136	1	0	0	0	0	0	0	0	0	0	0	0	0	0	0	0	0	0	0	0	0	0	0	0	0	0	0	0	1	0	0	0	0	0
Singapore	2007	6602.3	9.02213	39432.9	2.9	4.166	0	45.886	1	0	0	0	0	0	0	0	0	0	0	0	0	0	0	0	0	0	0	0	0	0	0	0	0	0	0	0	1	0	0	0	0	0
Singapore	2008	6913.42	1.86825	40007.5	2.8	5.32152	0	48.394	1	0	0	0	0	0	0	0	0	0	0	0	0	0	0	0	0	0	0	0	0	0	0	0	0	0	0	0	1	0	0	0	0	0
Singapore	2009	7125.1	0.120983	38927.2	2.8	3.01595	0	49.8757	1	0	0	0	0	0	0	0	0	0	0	0	0	0	0	0	0	0	0	0	0	0	0	0	0	0	0	0	1	0	0	0	0	0
Singapore	2010	7231.81	14.5256	47237	2.8	1.77183	0	50.7673	1	0	0	0	0	0	0	0	0	0	0	0	0	0	0	0	0	0	0	0	0	0	0	0	0	0	0	0	1	0	0	0	0	0
Singapore	2011	7363.19	6.33787	53890.4	2.8	2.0849	0	51.8369	1	0	0	0	0	0	0	0	0	0	0	0	0	0	0	0	0	0	0	0	0	0	0	0	0	0	0	0	1	0	0	0	0	0
Singapore	2012	7524.7	4.46161	55546.5	2.8	2.45339	0	53.1244	1	0	0	0	0	0	0	0	0	0	0	0	0	0	0	0	0	0	0	0	0	0	0	0	0	0	0	0	1	0	0	0	0	0
Singapore	2013	7636.72	4.8373	56967.4	2.8	1.61931	0	53.9916	1	0	0	0	0	0	0	0	0	0	0	0	0	0	0	0	0	0	0	0	0	0	0	0	0	0	0	0	1	0	0	0	0	0
Singapore	2014	7714.7	3.938	57562.5	2.7	1.29844	0	54.6972	1	0	0	0	0	0	0	0	0	0	0	0	0	0	0	0	0	0	0	0	0	0	0	0	0	0	0	0	1	0	0	0	0	0
Singapore	2015	7806.77	2.98852	55646.6	2.7	1.18638	0	55.35	1	0	0	0	0	0	0	0	0	0	0	0	0	0	0	0	0	0	0	0	0	0	0	0	0	0	0	0	1	0	0	0	0	0
Singapore	2016	7908.72	3.24347	56828.3	2.7	1.29744	0	56.0728	1	0	0	0	0	0	0	0	0	0	0	0	0	0	0	0	0	0	0	0	0	0	0	0	0	0	0	0	1	0	0	0	0	0
Singapore	2017	7915.73	4.3366	60913.7	2.7	0.0885955	0	56.1225	1	0	0	0	0	0	0	0	0	0	0	0	0	0	0	0	0	0	0	0	0	0	0	0	0	0	0	0	1	0	0	0	0	0
Singapore	2018	7953	3.43811	66188.8	2.6	0.469704	0	56.3868	1	0	0	0	0	0	0	0	0	0	0	0	0	0	0	0	0	0	0	0	0	0	0	0	0	0	0	0	1	0	0	0	0	0
Thailand	1961	55.2451	5.36215	107.498	141.3	2.97382	80.219	55.8303	1	0	0	0	0	0	0	0	0	0	0	0	0	0	0	0	0	0	0	0	0	0	0	0	0	0	0	0	0	0	1	0	0	0
Thailand	1962	56.9221	7.55425	113.783	136.3	2.99036	80.11	57.842	1	0	0	0	0	0	0	0	0	0	0	0	0	0	0	0	0	0	0	0	0	0	0	0	0	0	0	0	0	0	1	0	0	0
Thailand	1963	58.6562	7.99983	118.144	131.3	3.00094	80	59.9337	1	0	0	0	0	0	0	0	0	0	0	0	0	0	0	0	0	0	0	0	0	0	0	0	0	0	0	0	0	0	1	0	0	0
Thailand	1964	60.4458	6.831	125.939	126.5	3.00533	79.89	62.102	1	0	0	0	0	0	0	0	0	0	0	0	0	0	0	0	0	0	0	0	0	0	0	0	0	0	0	0	0	0	1	0	0	0
Thailand	1965	62.2887	8.18166	137.919	121.8	3.0033	79.779	64.3486	1	0	0	0	0	0	0	0	0	0	0	0	0	0	0	0	0	0	0	0	0	0	0	0	0	0	0	0	0	0	1	0	0	0
Thailand	1966	64.1804	11.1225	161.006	117.2	2.99184	79.668	66.6669	1	0	0	0	0	0	0	0	0	0	0	0	0	0	0	0	0	0	0	0	0	0	0	0	0	0	0	0	0	0	1	0	0	0
Thailand	1967	66.1176	8.61598	166.923	112.5	2.97363	79.556	69.0574	1	0	0	0	0	0	0	0	0	0	0	0	0	0	0	0	0	0	0	0	0	0	0	0	0	0	0	0	0	0	1	0	0	0
Thailand	1968	68.0996	8.12227	174.785	107.8	2.95371	79.444	71.5172	1	0	0	0	0	0	0	0	0	0	0	0	0	0	0	0	0	0	0	0	0	0	0	0	0	0	0	0	0	0	1	0	0	0
Thailand	1969	70.1268	6.55066	186.879	103.1	2.93339	79.332	74.0474	1	0	0	0	0	0	0	0	0	0	0	0	0	0	0	0	0	0	0	0	0	0	0	0	0	0	0	0	0	0	1	0	0	0
Thailand	1970	72.1966	11.4079	192.128	98.5	2.9088	79.111	77.0481	1	0	0	0	0	0	0	0	0	0	0	0	0	0	0	0	0	0	0	0	0	0	0	0	0	0	0	0	0	0	1	0	0	0
Thailand	1971	74.3081	4.89537	194.267	93.9	2.88269	78.558	81.4009	1	0	0	0	0	0	0	0	0	0	0	0	0	0	0	0	0	0	0	0	0	0	0	0	0	0	0	0	0	0	1	0	0	0
Thailand	1972	76.4521	4.27851	209.375	89.5	2.84438	77.994	85.9524	1	0	0	0	0	0	0	0	0	0	0	0	0	0	0	0	0	0	0	0	0	0	0	0	0	0	0	0	0	0	1	0	0	0
Thailand	1973	78.6071	10.2364	269.888	85.1	2.77979	77.421	90.6763	1	0	0	0	0	0	0	0	0	0	0	0	0	0	0	0	0	0	0	0	0	0	0	0	0	0	0	0	0	0	1	0	0	0
Thailand	1974	80.746	4.46625	332.175	81	2.68464	76.836	95.5569	1	0	0	0	0	0	0	0	0	0	0	0	0	0	0	0	0	0	0	0	0	0	0	0	0	0	0	0	0	0	1	0	0	0
Thailand	1975	82.8482	4.97041	351.619	77.1	2.57015	76.242	100.559	1	0	0	0	0	0	0	0	0	0	0	0	0	0	0	0	0	0	0	0	0	0	0	0	0	0	0	0	0	0	1	0	0	0
Thailand	1976	84.9053	9.32681	391.569	73.4	2.45267	75.635	105.689	1	0	0	0	0	0	0	0	0	0	0	0	0	0	0	0	0	0	0	0	0	0	0	0	0	0	0	0	0	0	1	0	0	0
Thailand	1977	86.9187	9.84346	445.421	69.9	2.34368	75.02	110.926	1	0	0	0	0	0	0	0	0	0	0	0	0	0	0	0	0	0	0	0	0	0	0	0	0	0	0	0	0	0	1	0	0	0
Thailand	1978	88.8901	10.2957	528.627	66.6	2.24277	74.394	116.285	1	0	0	0	0	0	0	0	0	0	0	0	0	0	0	0	0	0	0	0	0	0	0	0	0	0	0	0	0	0	1	0	0	0
Thailand	1979	90.8253	5.37177	589.885	63.5	2.15371	73.758	121.767	1	0	0	0	0	0	0	0	0	0	0	0	0	0	0	0	0	0	0	0	0	0	0	0	0	0	0	0	0	0	1	0	0	0
Thailand	1980	92.7293	5.17354	682.93	60.6	2.07463	73.209	126.921	1	0	0	0	0	0	0	0	0	0	0	0	0	0	0	0	0	0	0	0	0	0	0	0	0	0	0	0	0	0	1	0	0	0
Thailand	1981	94.5923	5.90687	721.059	57.8	1.98919	72.951	130.718	1	0	0	0	0	0	0	0	0	0	0	0	0	0	0	0	0	0	0	0	0	0	0	0	0	0	0	0	0	0	1	0	0	0
Thailand	1982	96.4119	5.35235	742.851	55.1	1.90538	72.692	134.508	1	0	0	0	0	0	0	0	0	0	0	0	0	0	0	0	0	0	0	0	0	0	0	0	0	0	0	0	0	0	1	0	0	0
Thailand	1983	98.2089	5.5842	798.08	52.6	1.84663	72.431	138.324	1	0	0	0	0	0	0	0	0	0	0	0	0	0	0	0	0	0	0	0	0	0	0	0	0	0	0	0	0	0	1	0	0	0
Thailand	1984	100.011	5.75243	818.039	50.2	1.81886	72.168	142.207	1	0	0	0	0	0	0	0	0	0	0	0	0	0	0	0	0	0	0	0	0	0	0	0	0	0	0	0	0	0	1	0	0	0
Thailand	1985	101.836	4.64724	747.703	47.8	1.80769	71.905	146.17	1	0	0	0	0	0	0	0	0	0	0	0	0	0	0	0	0	0	0	0	0	0	0	0	0	0	0	0	0	0	1	0	0	0
Thailand	1986	103.702	5.53383	813.452	45.6	1.81553	71.639	150.257	1	0	0	0	0	0	0	0	0	0	0	0	0	0	0	0	0	0	0	0	0	0	0	0	0	0	0	0	0	0	1	0	0	0
Thailand	1987	105.592	9.51895	936.78	43.3	1.80651	71.372	154.436	1	0	0	0	0	0	0	0	0	0	0	0	0	0	0	0	0	0	0	0	0	0	0	0	0	0	0	0	0	0	1	0	0	0
Thailand	1988	107.443	13.2881	1123.44	41.1	1.73775	71.103	158.62	1	0	0	0	0	0	0	0	0	0	0	0	0	0	0	0	0	0	0	0	0	0	0	0	0	0	0	0	0	0	1	0	0	0
Thailand	1989	109.167	12.1905	1295.46	39	1.59161	70.833	162.671	1	0	0	0	0	0	0	0	0	0	0	0	0	0	0	0	0	0	0	0	0	0	0	0	0	0	0	0	0	0	1	0	0	0
Thailand	1990	110.705	11.1672	1508.94	36.9	1.3995	70.576	166.417	1	0	0	0	0	0	0	0	0	0	0	0	0	0	0	0	0	0	0	0	0	0	0	0	0	0	0	0	0	0	1	0	0	0
Thailand	1991	112.025	8.55826	1716.42	35	1.18514	70.407	169.368	1	0	0	0	0	0	0	0	0	0	0	0	0	0	0	0	0	0	0	0	0	0	0	0	0	0	0	0	0	0	1	0	0	0
Thailand	1992	113.157	8.08339	1927.88	33.1	1.00581	70.237	172.063	1	0	0	0	0	0	0	0	0	0	0	0	0	0	0	0	0	0	0	0	0	0	0	0	0	0	0	0	0	0	1	0	0	0
Thailand	1993	114.189	8.25192	2209.36	31.4	0.907036	70.066	174.628	1	0	0	0	0	0	0	0	0	0	0	0	0	0	0	0	0	0	0	0	0	0	0	0	0	0	0	0	0	0	1	0	0	0
Thailand	1994	115.241	7.99702	2491.43	29.8	0.917133	69.895	177.244	1	0	0	0	0	0	0	0	0	0	0	0	0	0	0	0	0	0	0	0	0	0	0	0	0	0	0	0	0	0	1	0	0	0
Thailand	1995	116.399	8.12032	2846.59	28.3	1.0005	69.724	180.043	1	0	0	0	0	0	0	0	0	0	0	0	0	0	0	0	0	0	0	0	0	0	0	0	0	0	0	0	0	0	1	0	0	0
Thailand	1996	117.697	5.65194	3043.98	26.9	1.10858	69.551	183.09	1	0	0	0	0	0	0	0	0	0	0	0	0	0	0	0	0	0	0	0	0	0	0	0	0	0	0	0	0	0	1	0	0	0
Thailand	1997	119.099	-2.75358	2468.18	25.5	1.18437	69.378	186.324	1	0	0	0	0	0	0	0	0	0	0	0	0	0	0	0	0	0	0	0	0	0	0	0	0	0	0	0	0	0	1	0	0	0
Thailand	1998	120.545	-7.63404	1845.83	24.3	1.20644	69.205	189.651	1	0	0	0	0	0	0	0	0	0	0	0	0	0	0	0	0	0	0	0	0	0	0	0	0	0	0	0	0	0	1	0	0	0
Thailand	1999	121.941	4.57231	2033.26	23.1	1.15185	69.031	192.932	1	0	0	0	0	0	0	0	0	0	0	0	0	0	0	0	0	0	0	0	0	0	0	0	0	0	0	0	0	0	1	0	0	0
Thailand	2000	123.222	4.45525	2007.74	22	1.04442	68.614	197.583	1	0	0	0	0	0	0	0	0	0	0	0	0	0	0	0	0	0	0	0	0	0	0	0	0	0	0	0	0	0	1	0	0	0
Thailand	2001	124.37	3.44425	1893.26	20.9	0.927425	67.452	206.807	1	0	0	0	0	0	0	0	0	0	0	0	0	0	0	0	0	0	0	0	0	0	0	0	0	0	0	0	0	0	1	0	0	0
Thailand	2002	125.407	6.14904	2096.19	19.9	0.830501	66.266	216.131	1	0	0	0	0	0	0	0	0	0	0	0	0	0	0	0	0	0	0	0	0	0	0	0	0	0	0	0	0	0	1	0	0	0
Thailand	2003	126.348	7.18924	2359.12	19	0.747606	65.059	225.544	1	1	0	0	0	0	0	0	0	0	0	0	0	0	0	0	0	0	0	0	0	0	0	0	0	0	0	0	0	0	1	0	0	0
Thailand	2004	127.22	6.28934	2660.13	18.1	0.68769	63.831	235.082	1	1	0	0	0	0	0	0	0	0	0	0	0	0	0	0	0	0	0	0	0	0	0	0	0	0	0	0	0	0	1	0	0	0
Thailand	2005	128.044	4.18764	2894.06	17.2	0.645482	62.589	244.728	1	1	0	0	0	0	0	0	0	0	0	0	0	0	0	0	0	0	0	0	0	0	0	0	0	0	0	0	0	0	1	0	0	0
Thailand	2006	128.819	4.96781	3369.54	16.4	0.604057	61.327	254.517	1	1	0	0	0	0	0	0	0	0	0	0	0	0	0	0	0	0	0	0	0	0	0	0	0	0	0	0	0	0	1	0	0	0
Thailand	2007	129.543	5.43515	3973.02	15.6	0.55992	60.05	264.397	1	1	0	0	0	0	0	0	0	0	0	0	0	0	0	0	0	0	0	0	0	0	0	0	0	0	0	0	0	0	1	0	0	0
Thailand	2008	130.226	1.7257	4379.66	14.9	0.525823	58.758	274.387	1	1	0	0	0	0	0	0	0	0	0	0	0	0	0	0	0	0	0	0	0	0	0	0	0	0	0	0	0	0	1	0	0	0
Thailand	2009	130.883	-0.690618	4213.01	14.2	0.50354	57.457	284.472	1	1	0	0	0	0	0	0	0	0	0	0	0	0	0	0	0	0	0	0	0	0	0	0	0	0	0	0	0	0	1	0	0	0
Thailand	2010	131.525	7.51339	5076.34	13.6	0.489609	56.144	294.691	1	1	0	0	0	0	0	0	0	0	0	0	0	0	0	0	0	0	0	0	0	0	0	0	0	0	0	0	0	0	1	0	0	0
Thailand	2011	132.158	0.840132	5492.12	13	0.480063	55.302	301.794	1	1	0	0	0	0	0	0	0	0	0	0	0	0	0	0	0	0	0	0	0	0	0	0	0	0	0	0	0	0	1	0	0	0
Thailand	2012	132.78	7.2428	5860.58	12.4	0.469251	54.555	308.281	1	1	0	0	0	0	0	0	0	0	0	0	0	0	0	0	0	0	0	0	0	0	0	0	0	0	0	0	0	0	1	0	0	0
Thailand	2013	133.384	2.6875	6168.26	11.8	0.453807	53.807	314.78	1	1	0	0	0	0	0	0	0	0	0	0	0	0	0	0	0	0	0	0	0	0	0	0	0	0	0	0	0	0	1	0	0	0
Thailand	2014	133.96	0.984425	5951.88	11.3	0.430843	53.057	321.272	1	1	0	0	0	0	0	0	0	0	0	0	0	0	0	0	0	0	0	0	0	0	0	0	0	0	0	0	0	0	1	0	0	0
Thailand	2015	134.5	3.1339	5840.05	10.8	0.402151	52.306	327.727	1	1	0	0	0	0	0	0	0	0	0	0	0	0	0	0	0	0	0	0	0	0	0	0	0	0	0	0	0	0	1	0	0	0
Thailand	2016	135.002	3.42922	5994.23	10.3	0.373053	51.552	334.152	1	1	0	0	0	0	0	0	0	0	0	0	0	0	0	0	0	0	0	0	0	0	0	0	0	0	0	0	0	0	1	0	0	0
Thailand	2017	135.469	4.06625	6592.91	9.9	0.345238	50.8	340.512	1	1	0	0	0	0	0	0	0	0	0	0	0	0	0	0	0	0	0	0	0	0	0	0	0	0	0	0	0	0	1	0	0	0
Thailand	2018	135.897	4.15076	7295.48	9.4	0.315448	50.051	346.789	1	1	0	0	0	0	0	0	0	0	0	0	0	0	0	0	0	0	0	0	0	0	0	0	0	0	0	0	0	0	1	0	0	0
Timor-Leste	2001	60.6062	16.3477	529.794	102.5	1.88717	75.381	2.2187	1	0	0	0	0	0	0	0	0	0	0	0	0	0	0	0	0	0	0	0	0	0	0	0	0	0	0	0	0	0	0	1	0	0
Timor-Leste	2002	62.0507	-6.70069	508.794	97	2.35549	75.021	2.3048	1	0	0	0	0	0	0	0	0	0	0	0	0	0	0	0	0	0	0	0	0	0	0	0	0	0	0	0	0	0	0	1	0	0
Timor-Leste	2003	63.6925	-2.18228	517.787	91.6	2.61155	74.657	2.40026	1	0	0	0	0	0	0	0	0	0	0	0	0	0	0	0	0	0	0	0	0	0	0	0	0	0	0	0	0	0	0	1	0	0
Timor-Leste	2004	65.3593	0.400004	453.479	86.3	2.58326	74.29	2.49874	1	0	0	0	0	0	0	0	0	0	0	0	0	0	0	0	0	0	0	0	0	0	0	0	0	0	0	0	0	0	0	1	0	0
Timor-Leste	2005	66.9223	3.01818	464.522	81.3	2.36327	73.959	2.59143	1	0	0	0	0	0	0	0	0	0	0	0	0	0	0	0	0	0	0	0	0	0	0	0	0	0	0	0	0	0	0	1	0	0
Timor-Leste	2006	68.3545	-4.10616	446.46	76.5	2.11753	73.626	2.68074	1	0	0	0	0	0	0	0	0	0	0	0	0	0	0	0	0	0	0	0	0	0	0	0	0	0	0	0	0	0	0	1	0	0
Timor-Leste	2007	69.6968	10.2288	523.736	72.1	1.9447	73.291	2.7681	1	0	0	0	0	0	0	0	0	0	0	0	0	0	0	0	0	0	0	0	0	0	0	0	0	0	0	0	0	0	0	1	0	0
Timor-Leste	2008	70.9772	11.336	614.434	68.2	1.82038	72.952	2.85473	1	0	0	0	0	0	0	0	0	0	0	0	0	0	0	0	0	0	0	0	0	0	0	0	0	0	0	0	0	0	0	1	0	0
Timor-Leste	2009	72.2446	9.98963	676.624	64.8	1.76987	72.611	2.94234	1	0	0	0	0	0	0	0	0	0	0	0	0	0	0	0	0	0	0	0	0	0	0	0	0	0	0	0	0	0	0	1	0	0
Timor-Leste	2010	73.5389	9.45988	806.409	61.8	1.77567	72.268	3.03256	1	0	0	0	0	0	0	0	0	0	0	0	0	0	0	0	0	0	0	0	0	0	0	0	0	0	0	0	0	0	0	1	0	0
Timor-Leste	2011	74.8588	5.80511	947.513	59.1	1.77901	71.921	3.12562	1	0	0	0	0	0	0	0	0	0	0	0	0	0	0	0	0	0	0	0	0	0	0	0	0	0	0	0	0	0	0	1	0	0
Timor-Leste	2012	76.1933	6.02157	1013.05	56.8	1.7669	71.572	3.22088	1	0	0	0	0	0	0	0	0	0	0	0	0	0	0	0	0	0	0	0	0	0	0	0	0	0	0	0	0	0	0	1	0	0
Timor-Leste	2013	77.5585	2.11922	1210.03	54.5	1.77594	71.221	3.31907	1	0	0	0	0	0	0	0	0	0	0	0	0	0	0	0	0	0	0	0	0	0	0	0	0	0	0	0	0	0	0	1	0	0
Timor-Leste	2014	78.9732	4.44957	1232.46	52.6	1.80756	70.867	3.42118	1	0	0	0	0	0	0	0	0	0	0	0	0	0	0	0	0	0	0	0	0	0	0	0	0	0	0	0	0	0	0	1	0	0
Timor-Leste	2015	80.4507	2.91004	1332.78	50.8	1.85365	70.51	3.52789	1	0	0	0	0	0	0	0	0	0	0	0	0	0	0	0	0	0	0	0	0	0	0	0	0	0	0	0	0	0	0	1	0	0
Timor-Leste	2016	81.9965	3.3649	1353.75	49	1.90319	70.15	3.63957	1	0	0	0	0	0	0	0	0	0	0	0	0	0	0	0	0	0	0	0	0	0	0	0	0	0	0	0	0	0	0	1	0	0
Timor-Leste	2017	83.6087	-4.10361	1286.41	47.3	1.94707	69.788	3.75614	1	0	0	0	0	0	0	0	0	0	0	0	0	0	0	0	0	0	0	0	0	0	0	0	0	0	0	0	0	0	0	1	0	0
Timor-Leste	2018	85.2705	-1.0539	1230.23	45.6	1.9681	69.422	3.8772	1	0	0	0	0	0	0	0	0	0	0	0	0	0	0	0	0	0	0	0	0	0	0	0	0	0	0	0	0	0	0	1	0	0
Vietnam	1985	187.092	3.80586	231.452	61.3	2.2991	80.439	119.12	1	0	0	0	0	0	0	0	0	0	0	0	0	0	0	0	0	0	0	0	0	0	0	0	0	0	0	0	0	0	0	0	1	0
Vietnam	1986	191.385	2.78929	422.78	59.7	2.26835	80.375	122.252	1	0	0	0	0	0	0	0	0	0	0	0	0	0	0	0	0	0	0	0	0	0	0	0	0	0	0	0	0	0	0	0	1	0
Vietnam	1987	195.711	3.58347	575.463	57.9	2.23527	80.312	125.416	1	0	0	0	0	0	0	0	0	0	0	0	0	0	0	0	0	0	0	0	0	0	0	0	0	0	0	0	0	0	0	0	1	0
Vietnam	1988	200.069	5.13501	390.412	55.9	2.20229	80.248	128.626	1	0	0	0	0	0	0	0	0	0	0	0	0	0	0	0	0	0	0	0	0	0	0	0	0	0	0	0	0	0	0	0	1	0
Vietnam	1989	204.462	7.36451	94.5647	53.6	2.17186	80.109	132.375	1	0	0	0	0	0	0	0	0	0	0	0	0	0	0	0	0	0	0	0	0	0	0	0	0	0	0	0	0	0	0	0	1	0
Vietnam	1990	208.882	5.10092	95.1883	51.3	2.13868	79.743	137.725	1	0	0	0	0	0	0	0	0	0	0	0	0	0	0	0	0	0	0	0	0	0	0	0	0	0	0	0	0	0	0	0	1	0
Vietnam	1991	213.331	5.96084	138.447	48.8	2.10753	79.371	143.241	1	0	0	0	0	0	0	0	0	0	0	0	0	0	0	0	0	0	0	0	0	0	0	0	0	0	0	0	0	0	0	0	1	0
Vietnam	1992	217.775	8.64605	139.2	46.3	2.06182	78.994	148.898	1	0	0	0	0	0	0	0	0	0	0	0	0	0	0	0	0	0	0	0	0	0	0	0	0	0	0	0	0	0	0	0	1	0
Vietnam	1993	222.128	8.07273	182.308	43.7	1.9791	78.613	154.629	1	0	0	0	0	0	0	0	0	0	0	0	0	0	0	0	0	0	0	0	0	0	0	0	0	0	0	0	0	0	0	0	1	0
Vietnam	1994	226.278	8.83898	221.129	41.3	1.85123	78.226	160.368	1	0	0	0	0	0	0	0	0	0	0	0	0	0	0	0	0	0	0	0	0	0	0	0	0	0	0	0	0	0	0	0	1	0
Vietnam	1995	230.147	9.54048	276.813	38.9	1.69529	77.834	166.047	1	0	0	0	0	0	0	0	0	0	0	0	0	0	0	0	0	0	0	0	0	0	0	0	0	0	0	0	0	0	0	0	1	0
Vietnam	1996	233.705	9.34002	324.147	36.7	1.53439	77.437	171.634	1	0	0	0	0	0	0	0	0	0	0	0	0	0	0	0	0	0	0	0	0	0	0	0	0	0	0	0	0	0	0	0	1	0
Vietnam	1997	236.976	8.15208	348.017	34.7	1.38965	77.035	177.136	1	0	0	0	0	0	0	0	0	0	0	0	0	0	0	0	0	0	0	0	0	0	0	0	0	0	0	0	0	0	0	0	1	0
Vietnam	1998	239.994	5.76446	348.324	32.8	1.26572	76.629	182.564	1	0	0	0	0	0	0	0	0	0	0	0	0	0	0	0	0	0	0	0	0	0	0	0	0	0	0	0	0	0	0	0	1	0
Vietnam	1999	242.821	4.77359	362.92	31.2	1.17106	76.183	188.24	1	0	0	0	0	0	0	0	0	0	0	0	0	0	0	0	0	0	0	0	0	0	0	0	0	0	0	0	0	0	0	0	1	0
Vietnam	2000	256.897	6.78732	390.093	29.7	1.10043	75.626	194.774	1	0	0	0	0	0	0	0	0	0	0	0	0	0	0	0	0	0	0	0	0	0	0	0	0	0	0	0	0	0	0	0	1	0
Vietnam	2001	259.547	6.19289	404.808	28.5	1.03589	75.063	201.348	1	0	0	0	0	0	0	0	0	0	0	0	0	0	0	0	0	0	0	0	0	0	0	0	0	0	0	0	0	0	0	0	1	0
Vietnam	2002	262.548	6.32082	430.053	27.3	0.976004	74.489	208.002	1	0	0	0	0	0	0	0	0	0	0	0	0	0	0	0	0	0	0	0	0	0	0	0	0	0	0	0	0	0	0	0	1	0
Vietnam	2003	265.429	6.89906	480.58	26.4	0.936613	73.908	214.741	1	0	0	0	0	0	0	0	0	0	0	0	0	0	0	0	0	0	0	0	0	0	0	0	0	0	0	0	0	0	0	0	1	0
Vietnam	2004	267.884	7.53641	546.91	25.6	0.920597	73.317	221.637	1	0	0	0	0	0	0	0	0	0	0	0	0	0	0	0	0	0	0	0	0	0	0	0	0	0	0	0	0	0	0	0	1	0
Vietnam	2005	270.367	7.54725	687.48	24.9	0.922548	72.719	228.704	1	0	0	0	0	0	0	0	0	0	0	0	0	0	0	0	0	0	0	0	0	0	0	0	0	0	0	0	0	0	0	0	1	0
Vietnam	2006	272.898	6.97795	784.372	24.3	0.931889	72.112	235.981	1	0	0	0	0	0	0	0	0	0	0	0	0	0	0	0	0	0	0	0	0	0	0	0	0	0	0	0	0	0	0	0	1	0
Vietnam	2007	275.485	7.1295	906.284	23.9	0.94339	71.496	243.48	1	0	0	0	0	0	0	0	0	0	0	0	0	0	0	0	0	0	0	0	0	0	0	0	0	0	0	0	0	0	0	0	1	0
Vietnam	2008	278.142	5.66177	1149.42	23.5	0.95982	70.872	251.21	1	0	0	0	0	0	0	0	0	0	0	0	0	0	0	0	0	0	0	0	0	0	0	0	0	0	0	0	0	0	0	0	1	0
Vietnam	2009	280.879	5.3979	1217.27	23.1	0.979424	70.238	259.204	1	0	0	0	0	0	0	0	0	0	0	0	0	0	0	0	0	0	0	0	0	0	0	0	0	0	0	0	0	0	0	0	1	0
Vietnam	2010	283.703	6.42324	1317.89	22.9	1.00012	69.583	267.571	1	0	0	0	0	0	0	0	0	0	0	0	0	0	0	0	0	0	0	0	0	0	0	0	0	0	0	0	0	0	0	0	1	0
Vietnam	2011	286.618	6.2403	1525.12	22.6	1.0223	68.92	276.213	1	0	0	0	0	0	0	0	0	0	0	0	0	0	0	0	0	0	0	0	0	0	0	0	0	0	0	0	0	0	0	0	1	0
Vietnam	2012	289.62	5.24737	1735.14	22.3	1.04205	68.248	285.141	1	0	0	0	0	0	0	0	0	0	0	0	0	0	0	0	0	0	0	0	0	0	0	0	0	0	0	0	0	0	0	0	1	0
Vietnam	2013	292.687	5.42188	1886.67	22.1	1.05341	67.571	294.304	1	0	0	0	0	0	0	0	0	0	0	0	0	0	0	0	0	0	0	0	0	0	0	0	0	0	0	0	0	0	0	0	1	0
Vietnam	2014	295.787	5.98365	2030.26	21.8	1.05348	66.885	303.713	1	0	0	0	0	0	0	0	0	0	0	0	0	0	0	0	0	0	0	0	0	0	0	0	0	0	0	0	0	0	0	0	1	0
Vietnam	2015	298.891	6.67929	2085.1	21.5	1.04396	66.191	313.332	1	0	0	0	0	0	0	0	0	0	0	0	0	0	0	0	0	0	0	0	0	0	0	0	0	0	0	0	0	0	0	0	1	0
Vietnam	2016	301.992	6.21081	2192.21	21.2	1.03229	65.49	323.147	1	0	0	0	0	0	0	0	0	0	0	0	0	0	0	0	0	0	0	0	0	0	0	0	0	0	0	0	0	0	0	0	1	0
Vietnam	2017	305.082	6.81225	2365.62	20.8	1.0178	64.787	333.103	1	0	0	0	0	0	0	0	0	0	0	0	0	0	0	0	0	0	0	0	0	0	0	0	0	0	0	0	0	0	0	0	1	0
Vietnam	2018	308.125	7.07579	2566.6	20.4	0.992716	64.081	343.172	1	0	0	0	0	0	0	0	0	0	0	0	0	0	0	0	0	0	0	0	0	0	0	0	0	0	0	0	0	0	0	0	1	0

## Sheet: projection_data
Country	Year	Population_density	GDP_growth_annual_percent	GDP_per_capita	Mortality_rate_under_5	Population_growth	Study_Length	Vaccination	Outbreak	Youth	SSC5	SSC2	SSC3	SSC4	DTC1	DTC2	DTC4	Australia	Bangladesh	Brunei Darussalam	Cambodia	China	Guam	India	Indonesia	Japan	Korea	Korea, Dem. People鈥檚 Rep.	Lao PDR	Malaysia	Myanmar	Nepal	Pakistan	Papua New Guinea	Philippines	Russian Federation	Singapore	Sri Lanka	Thailand	Timor-Leste	Vietnam	Hong Kong
Australia	2019	3.28068	4.1	57928.5	3.677	1.269	1	1	0	0	0	0	0	0	0	0	0	1	0	0	0	0	0	0	0	0	0	0	0	0	0	0	0	0	0	0	0	0	0	0	0	0
Australia	2020	3.3193	-5.1	58507.8	3.677	1.269	1	1	0	0	0	0	0	0	0	0	0	1	0	0	0	0	0	0	0	0	0	0	0	0	0	0	0	0	0	0	0	0	0	0	0	0
Australia	2021	3.35684	4.8	59092.9	3.227	1.054	1	1	0	0	0	0	0	0	0	0	0	1	0	0	0	0	0	0	0	0	0	0	0	0	0	0	0	0	0	0	0	0	0	0	0	0
Australia	2022	3.39336	4.6	59683.8	3.227	1.054	1	1	0	0	0	0	0	0	0	0	0	1	0	0	0	0	0	0	0	0	0	0	0	0	0	0	0	0	0	0	0	0	0	0	0	0
Australia	2023	3.42906	4.2	60280.6	3.227	1.054	1	1	0	0	0	0	0	0	0	0	0	1	0	0	0	0	0	0	0	0	0	0	0	0	0	0	0	0	0	0	0	0	0	0	0	0
Australia	2024	3.46419	4.2	60883.5	3.227	1.054	1	1	0	0	0	0	0	0	0	0	0	1	0	0	0	0	0	0	0	0	0	0	0	0	0	0	0	0	0	0	0	0	0	0	0	0
Australia	2025	3.49892	4.2	61492.3	3.227	1.054	1	1	0	0	0	0	0	0	0	0	0	1	0	0	0	0	0	0	0	0	0	0	0	0	0	0	0	0	0	0	0	0	0	0	0	0
Australia	2026	3.53335	4.2	62107.2	2.894	0.943	1	1	0	0	0	0	0	0	0	0	0	1	0	0	0	0	0	0	0	0	0	0	0	0	0	0	0	0	0	0	0	0	0	0	0	0
Australia	2027	3.56746	4.2	62728.3	2.894	0.943	1	1	0	0	0	0	0	0	0	0	0	1	0	0	0	0	0	0	0	0	0	0	0	0	0	0	0	0	0	0	0	0	0	0	0	0
Australia	2028	3.60127	4.2	63355.6	2.894	0.943	1	1	0	0	0	0	0	0	0	0	0	1	0	0	0	0	0	0	0	0	0	0	0	0	0	0	0	0	0	0	0	0	0	0	0	0
Australia	2029	3.63474	4.2	63989.1	2.894	0.943	1	1	0	0	0	0	0	0	0	0	0	1	0	0	0	0	0	0	0	0	0	0	0	0	0	0	0	0	0	0	0	0	0	0	0	0
Australia	2030	3.66784	4.2	64629	2.894	0.943	1	1	0	0	0	0	0	0	0	0	0	1	0	0	0	0	0	0	0	0	0	0	0	0	0	0	0	0	0	0	0	0	0	0	0	0
Bangladesh	2019	1252.56	4.1	1715.33	32.402	1.051	1	0	0	0	0	0	0	0	0	0	0	0	1	0	0	0	0	0	0	0	0	0	0	0	0	0	0	0	0	0	0	0	0	0	0	0
Bangladesh	2020	1265.19	-5.1	1732.49	32.402	1.051	1	0	0	0	0	0	0	0	0	0	0	0	1	0	0	0	0	0	0	0	0	0	0	0	0	0	0	0	0	0	0	0	0	0	0	0
Bangladesh	2021	1277.59	4.8	1749.81	26.133	0.915	1	0	0	0	0	0	0	0	0	0	0	0	1	0	0	0	0	0	0	0	0	0	0	0	0	0	0	0	0	0	0	0	0	0	0	0
Bangladesh	2022	1289.74	4.6	1767.31	26.133	0.915	1	0	0	0	0	0	0	0	0	0	0	0	1	0	0	0	0	0	0	0	0	0	0	0	0	0	0	0	0	0	0	0	0	0	0	0
Bangladesh	2023	1301.62	4.2	1784.98	26.133	0.915	1	0	0	0	0	0	0	0	0	0	0	0	1	0	0	0	0	0	0	0	0	0	0	0	0	0	0	0	0	0	0	0	0	0	0	0
Bangladesh	2024	1313.19	4.2	1802.83	26.133	0.915	1	0	0	0	0	0	0	0	0	0	0	0	1	0	0	0	0	0	0	0	0	0	0	0	0	0	0	0	0	0	0	0	0	0	0	0
Bangladesh	2025	1324.41	4.2	1820.86	26.133	0.915	1	0	0	0	0	0	0	0	0	0	0	0	1	0	0	0	0	0	0	0	0	0	0	0	0	0	0	0	0	0	0	0	0	0	0	0
Bangladesh	2026	1335.28	4.2	1839.07	21.346	0.751	1	0	0	0	0	0	0	0	0	0	0	0	1	0	0	0	0	0	0	0	0	0	0	0	0	0	0	0	0	0	0	0	0	0	0	0
Bangladesh	2027	1345.78	4.2	1857.46	21.346	0.751	1	0	0	0	0	0	0	0	0	0	0	0	1	0	0	0	0	0	0	0	0	0	0	0	0	0	0	0	0	0	0	0	0	0	0	0
Bangladesh	2028	1355.91	4.2	1876.04	21.346	0.751	1	0	0	0	0	0	0	0	0	0	0	0	1	0	0	0	0	0	0	0	0	0	0	0	0	0	0	0	0	0	0	0	0	0	0	0
Bangladesh	2029	1365.67	4.2	1894.8	21.346	0.751	1	0	0	0	0	0	0	0	0	0	0	0	1	0	0	0	0	0	0	0	0	0	0	0	0	0	0	0	0	0	0	0	0	0	0	0
Bangladesh	2030	1375.08	4.2	1913.74	21.346	0.751	1	0	0	0	0	0	0	0	0	0	0	0	1	0	0	0	0	0	0	0	0	0	0	0	0	0	0	0	0	0	0	0	0	0	0	0
Brunei Darussalam	2019	82.2194	4.1	31944.6	10.13	1.06	1	0	0	0	0	0	0	0	0	0	0	0	0	1	0	0	0	0	0	0	0	0	0	0	0	0	0	0	0	0	0	0	0	0	0	0
Brunei Darussalam	2020	83.0139	-5.1	32264.1	10.13	1.06	1	0	0	0	0	0	0	0	0	0	0	0	0	1	0	0	0	0	0	0	0	0	0	0	0	0	0	0	0	0	0	0	0	0	0	0
Brunei Darussalam	2021	83.7822	4.8	32586.7	8.891	0.837	1	0	0	0	0	0	0	0	0	0	0	0	0	1	0	0	0	0	0	0	0	0	0	0	0	0	0	0	0	0	0	0	0	0	0	0
Brunei Darussalam	2022	84.5216	4.6	32912.6	8.891	0.837	1	0	0	0	0	0	0	0	0	0	0	0	0	1	0	0	0	0	0	0	0	0	0	0	0	0	0	0	0	0	0	0	0	0	0	0
Brunei Darussalam	2023	85.2313	4.2	33241.7	8.891	0.837	1	0	0	0	0	0	0	0	0	0	0	0	0	1	0	0	0	0	0	0	0	0	0	0	0	0	0	0	0	0	0	0	0	0	0	0
Brunei Darussalam	2024	85.914	4.2	33574.1	8.891	0.837	1	0	0	0	0	0	0	0	0	0	0	0	0	1	0	0	0	0	0	0	0	0	0	0	0	0	0	0	0	0	0	0	0	0	0	0
Brunei Darussalam	2025	86.562	4.2	33909.8	8.891	0.837	1	0	0	0	0	0	0	0	0	0	0	0	0	1	0	0	0	0	0	0	0	0	0	0	0	0	0	0	0	0	0	0	0	0	0	0
Brunei Darussalam	2026	87.185	4.2	34248.9	8.032	0.639	1	0	0	0	0	0	0	0	0	0	0	0	0	1	0	0	0	0	0	0	0	0	0	0	0	0	0	0	0	0	0	0	0	0	0	0
Brunei Darussalam	2027	87.7769	4.2	34591.4	8.032	0.639	1	0	0	0	0	0	0	0	0	0	0	0	0	1	0	0	0	0	0	0	0	0	0	0	0	0	0	0	0	0	0	0	0	0	0	0
Brunei Darussalam	2028	88.3393	4.2	34937.4	8.032	0.639	1	0	0	0	0	0	0	0	0	0	0	0	0	1	0	0	0	0	0	0	0	0	0	0	0	0	0	0	0	0	0	0	0	0	0	0
Brunei Darussalam	2029	88.8713	4.2	35286.7	8.032	0.639	1	0	0	0	0	0	0	0	0	0	0	0	0	1	0	0	0	0	0	0	0	0	0	0	0	0	0	0	0	0	0	0	0	0	0	0
Brunei Darussalam	2030	89.3713	4.2	35639.6	8.032	0.639	1	0	0	0	0	0	0	0	0	0	0	0	0	1	0	0	0	0	0	0	0	0	0	0	0	0	0	0	0	0	0	0	0	0	0	0
China	2019	152.722	4.1	10076.4	11.533	0.456	1	1	0	0	0	0	0	0	0	0	0	0	0	0	0	1	0	0	0	0	0	0	0	0	0	0	0	0	0	0	0	0	0	0	0	0
China	2020	153.312	-5.1	10177.2	11.533	0.456	1	1	0	0	0	0	0	0	0	0	0	0	0	0	0	1	0	0	0	0	0	0	0	0	0	0	0	0	0	0	0	0	0	0	0	0
China	2021	153.833	4.8	10279	9.811	0.257	1	1	0	0	0	0	0	0	0	0	0	0	0	0	0	1	0	0	0	0	0	0	0	0	0	0	0	0	0	0	0	0	0	0	0	0
China	2022	154.286	4.6	10381.8	9.811	0.257	1	1	0	0	0	0	0	0	0	0	0	0	0	0	0	1	0	0	0	0	0	0	0	0	0	0	0	0	0	0	0	0	0	0	0	0
China	2023	154.676	4.2	10485.6	9.811	0.257	1	1	0	0	0	0	0	0	0	0	0	0	0	0	0	1	0	0	0	0	0	0	0	0	0	0	0	0	0	0	0	0	0	0	0	0
China	2024	155.009	4.2	10590.4	9.811	0.257	1	1	0	0	0	0	0	0	0	0	0	0	0	0	0	1	0	0	0	0	0	0	0	0	0	0	0	0	0	0	0	0	0	0	0	0
China	2025	155.291	4.2	10696.3	9.811	0.257	1	1	0	0	0	0	0	0	0	0	0	0	0	0	0	1	0	0	0	0	0	0	0	0	0	0	0	0	0	0	0	0	0	0	0	0
China	2026	155.524	4.2	10803.3	8.473	0.088	1	1	0	0	0	0	0	0	0	0	0	0	0	0	0	1	0	0	0	0	0	0	0	0	0	0	0	0	0	0	0	0	0	0	0	0
China	2027	155.706	4.2	10911.3	8.473	0.088	1	1	0	0	0	0	0	0	0	0	0	0	0	0	0	1	0	0	0	0	0	0	0	0	0	0	0	0	0	0	0	0	0	0	0	0
China	2028	155.839	4.2	11020.5	8.473	0.088	1	1	0	0	0	0	0	0	0	0	0	0	0	0	0	1	0	0	0	0	0	0	0	0	0	0	0	0	0	0	0	0	0	0	0	0
China	2029	155.929	4.2	11130.7	8.473	0.088	1	1	0	0	0	0	0	0	0	0	0	0	0	0	0	1	0	0	0	0	0	0	0	0	0	0	0	0	0	0	0	0	0	0	0	0
China	2030	155.976	4.2	11242	8.473	0.088	1	1	0	0	0	0	0	0	0	0	0	0	0	0	0	1	0	0	0	0	0	0	0	0	0	0	0	0	0	0	0	0	0	0	0	0
Guam	2019	309.806	4.1	36069.7	10.033	0.838	1	0	0	0	0	0	0	0	0	0	0	0	0	0	0	0	1	0	0	0	0	0	0	0	0	0	0	0	0	0	0	0	0	0	0	0
Guam	2020	312.561	-5.1	36430.4	10.033	0.838	1	0	0	0	0	0	0	0	0	0	0	0	0	0	0	0	1	0	0	0	0	0	0	0	0	0	0	0	0	0	0	0	0	0	0	0
Guam	2021	315.156	4.8	36794.7	8.91	0.761	1	0	0	0	0	0	0	0	0	0	0	0	0	0	0	0	1	0	0	0	0	0	0	0	0	0	0	0	0	0	0	0	0	0	0	0
Guam	2022	317.644	4.6	37162.6	8.91	0.761	1	0	0	0	0	0	0	0	0	0	0	0	0	0	0	0	1	0	0	0	0	0	0	0	0	0	0	0	0	0	0	0	0	0	0	0
Guam	2023	320.035	4.2	37534.3	8.91	0.761	1	0	0	0	0	0	0	0	0	0	0	0	0	0	0	0	1	0	0	0	0	0	0	0	0	0	0	0	0	0	0	0	0	0	0	0
Guam	2024	322.352	4.2	37909.6	8.91	0.761	1	0	0	0	0	0	0	0	0	0	0	0	0	0	0	0	1	0	0	0	0	0	0	0	0	0	0	0	0	0	0	0	0	0	0	0
Guam	2025	324.683	4.2	38288.7	8.91	0.761	1	0	0	0	0	0	0	0	0	0	0	0	0	0	0	0	1	0	0	0	0	0	0	0	0	0	0	0	0	0	0	0	0	0	0	0
Guam	2026	326.961	4.2	38671.6	8.055	0.653	1	0	0	0	0	0	0	0	0	0	0	0	0	0	0	0	1	0	0	0	0	0	0	0	0	0	0	0	0	0	0	0	0	0	0	0
Guam	2027	329.174	4.2	39058.3	8.055	0.653	1	0	0	0	0	0	0	0	0	0	0	0	0	0	0	0	1	0	0	0	0	0	0	0	0	0	0	0	0	0	0	0	0	0	0	0
Guam	2028	331.341	4.2	39448.9	8.055	0.653	1	0	0	0	0	0	0	0	0	0	0	0	0	0	0	0	1	0	0	0	0	0	0	0	0	0	0	0	0	0	0	0	0	0	0	0
Guam	2029	333.42	4.2	39843.4	8.055	0.653	1	0	0	0	0	0	0	0	0	0	0	0	0	0	0	0	1	0	0	0	0	0	0	0	0	0	0	0	0	0	0	0	0	0	0	0
Guam	2030	335.45	4.2	40241.8	8.055	0.653	1	0	0	0	0	0	0	0	0	0	0	0	0	0	0	0	1	0	0	0	0	0	0	0	0	0	0	0	0	0	0	0	0	0	0	0
Indonesia	2019	149.387	4.1	3932.78	24.882	1.139	1	1	0	0	0	0	0	0	0	0	0	0	0	0	0	0	0	0	1	0	0	0	0	0	0	0	0	0	0	0	0	0	0	0	0	0
Indonesia	2020	150.987	-5.1	3972.11	24.882	1.139	1	1	0	0	0	0	0	0	0	0	0	0	0	0	0	0	0	0	1	0	0	0	0	0	0	0	0	0	0	0	0	0	0	0	0	0
Indonesia	2021	152.554	4.8	4011.83	21.026	0.968	1	1	0	0	0	0	0	0	0	0	0	0	0	0	0	0	0	0	1	0	0	0	0	0	0	0	0	0	0	0	0	0	0	0	0	0
Indonesia	2022	154.084	4.6	4051.95	21.026	0.968	1	1	0	0	0	0	0	0	0	0	0	0	0	0	0	0	0	0	1	0	0	0	0	0	0	0	0	0	0	0	0	0	0	0	0	0
Indonesia	2023	155.58	4.2	4092.47	21.026	0.968	1	1	0	0	0	0	0	0	0	0	0	0	0	0	0	0	0	0	1	0	0	0	0	0	0	0	0	0	0	0	0	0	0	0	0	0
Indonesia	2024	157.043	4.2	4133.4	21.026	0.968	1	1	0	0	0	0	0	0	0	0	0	0	0	0	0	0	0	0	1	0	0	0	0	0	0	0	0	0	0	0	0	0	0	0	0	0
Indonesia	2025	158.476	4.2	4174.73	21.026	0.968	1	1	0	0	0	0	0	0	0	0	0	0	0	0	0	0	0	0	1	0	0	0	0	0	0	0	0	0	0	0	0	0	0	0	0	0
Indonesia	2026	159.877	4.2	4216.48	18.209	0.826	1	1	0	0	0	0	0	0	0	0	0	0	0	0	0	0	0	0	1	0	0	0	0	0	0	0	0	0	0	0	0	0	0	0	0	0
Indonesia	2027	161.247	4.2	4258.64	18.209	0.826	1	1	0	0	0	0	0	0	0	0	0	0	0	0	0	0	0	0	1	0	0	0	0	0	0	0	0	0	0	0	0	0	0	0	0	0
Indonesia	2028	162.584	4.2	4301.23	18.209	0.826	1	1	0	0	0	0	0	0	0	0	0	0	0	0	0	0	0	0	1	0	0	0	0	0	0	0	0	0	0	0	0	0	0	0	0	0
Indonesia	2029	163.889	4.2	4344.24	18.209	0.826	1	1	0	0	0	0	0	0	0	0	0	0	0	0	0	0	0	0	1	0	0	0	0	0	0	0	0	0	0	0	0	0	0	0	0	0
Indonesia	2030	165.16	4.2	4387.68	18.209	0.826	1	1	0	0	0	0	0	0	0	0	0	0	0	0	0	0	0	0	1	0	0	0	0	0	0	0	0	0	0	0	0	0	0	0	0	0
India	2019	459.58	4.1	2025.92	39.405	1.039	1	1	0	0	0	0	0	0	0	0	0	0	0	0	0	0	0	1	0	0	0	0	0	0	0	0	0	0	0	0	0	0	0	0	0	0
India	2020	464.149	-5.1	2046.18	39.405	1.039	1	1	0	0	0	0	0	0	0	0	0	0	0	0	0	0	0	1	0	0	0	0	0	0	0	0	0	0	0	0	0	0	0	0	0	0
India	2021	468.658	4.8	2066.64	32.858	0.921	1	1	0	0	0	0	0	0	0	0	0	0	0	0	0	0	0	1	0	0	0	0	0	0	0	0	0	0	0	0	0	0	0	0	0	0
India	2022	473.105	4.6	2087.31	32.858	0.921	1	1	0	0	0	0	0	0	0	0	0	0	0	0	0	0	0	1	0	0	0	0	0	0	0	0	0	0	0	0	0	0	0	0	0	0
India	2023	477.486	4.2	2108.18	32.858	0.921	1	1	0	0	0	0	0	0	0	0	0	0	0	0	0	0	0	1	0	0	0	0	0	0	0	0	0	0	0	0	0	0	0	0	0	0
India	2024	481.791	4.2	2129.26	32.858	0.921	1	1	0	0	0	0	0	0	0	0	0	0	0	0	0	0	0	1	0	0	0	0	0	0	0	0	0	0	0	0	0	0	0	0	0	0
India	2025	486.014	4.2	2150.56	32.858	0.921	1	1	0	0	0	0	0	0	0	0	0	0	0	0	0	0	0	1	0	0	0	0	0	0	0	0	0	0	0	0	0	0	0	0	0	0
India	2026	490.15	4.2	2172.06	27.821	0.795	1	1	0	0	0	0	0	0	0	0	0	0	0	0	0	0	0	1	0	0	0	0	0	0	0	0	0	0	0	0	0	0	0	0	0	0
India	2027	494.196	4.2	2193.78	27.821	0.795	1	1	0	0	0	0	0	0	0	0	0	0	0	0	0	0	0	1	0	0	0	0	0	0	0	0	0	0	0	0	0	0	0	0	0	0
India	2028	498.146	4.2	2215.72	27.821	0.795	1	1	0	0	0	0	0	0	0	0	0	0	0	0	0	0	0	1	0	0	0	0	0	0	0	0	0	0	0	0	0	0	0	0	0	0
India	2029	501.994	4.2	2237.88	27.821	0.795	1	1	0	0	0	0	0	0	0	0	0	0	0	0	0	0	0	1	0	0	0	0	0	0	0	0	0	0	0	0	0	0	0	0	0	0
India	2030	505.734	4.2	2260.26	27.821	0.795	1	1	0	0	0	0	0	0	0	0	0	0	0	0	0	0	0	1	0	0	0	0	0	0	0	0	0	0	0	0	0	0	0	0	0	0
Japan	2019	347.987	4.1	39551	2.465	-0.237	1	1	0	0	0	0	0	0	0	0	0	0	0	0	0	0	0	0	0	1	0	0	0	0	0	0	0	0	0	0	0	0	0	0	0	0
Japan	2020	346.934	-5.1	39946.5	2.465	-0.237	1	1	0	0	0	0	0	0	0	0	0	0	0	0	0	0	0	0	0	1	0	0	0	0	0	0	0	0	0	0	0	0	0	0	0	0
Japan	2021	345.766	4.8	40346	2.188	-0.399	1	1	0	0	0	0	0	0	0	0	0	0	0	0	0	0	0	0	0	1	0	0	0	0	0	0	0	0	0	0	0	0	0	0	0	0
Japan	2022	344.488	4.6	40749.5	2.188	-0.399	1	1	0	0	0	0	0	0	0	0	0	0	0	0	0	0	0	0	0	1	0	0	0	0	0	0	0	0	0	0	0	0	0	0	0	0
Japan	2023	343.107	4.2	41156.9	2.188	-0.399	1	1	0	0	0	0	0	0	0	0	0	0	0	0	0	0	0	0	0	1	0	0	0	0	0	0	0	0	0	0	0	0	0	0	0	0
Japan	2024	341.633	4.2	41568.5	2.188	-0.399	1	1	0	0	0	0	0	0	0	0	0	0	0	0	0	0	0	0	0	1	0	0	0	0	0	0	0	0	0	0	0	0	0	0	0	0
Japan	2025	340.075	4.2	41984.2	2.188	-0.399	1	1	0	0	0	0	0	0	0	0	0	0	0	0	0	0	0	0	0	1	0	0	0	0	0	0	0	0	0	0	0	0	0	0	0	0
Japan	2026	338.438	4.2	42404	1.955	-0.526	1	1	0	0	0	0	0	0	0	0	0	0	0	0	0	0	0	0	0	1	0	0	0	0	0	0	0	0	0	0	0	0	0	0	0	0
Japan	2027	336.726	4.2	42828.1	1.955	-0.526	1	1	0	0	0	0	0	0	0	0	0	0	0	0	0	0	0	0	0	1	0	0	0	0	0	0	0	0	0	0	0	0	0	0	0	0
Japan	2028	334.949	4.2	43256.4	1.955	-0.526	1	1	0	0	0	0	0	0	0	0	0	0	0	0	0	0	0	0	0	1	0	0	0	0	0	0	0	0	0	0	0	0	0	0	0	0
Japan	2029	333.12	4.2	43688.9	1.955	-0.526	1	1	0	0	0	0	0	0	0	0	0	0	0	0	0	0	0	0	0	1	0	0	0	0	0	0	0	0	0	0	0	0	0	0	0	0
Japan	2030	331.248	4.2	44125.8	1.955	-0.526	1	1	0	0	0	0	0	0	0	0	0	0	0	0	0	0	0	0	0	1	0	0	0	0	0	0	0	0	0	0	0	0	0	0	0	0
Cambodia	2019	93.3976	4.1	1527.25	27.521	1.486	1	1	0	0	0	0	0	0	0	0	0	0	0	0	1	0	0	0	0	0	0	0	0	0	0	0	0	0	0	0	0	0	0	0	0	0
Cambodia	2020	94.7143	-5.1	1542.52	27.521	1.486	1	1	0	0	0	0	0	0	0	0	0	0	0	0	1	0	0	0	0	0	0	0	0	0	0	0	0	0	0	0	0	0	0	0	0	0
Cambodia	2021	96.003	4.8	1557.95	22.411	1.259	1	1	0	0	0	0	0	0	0	0	0	0	0	0	1	0	0	0	0	0	0	0	0	0	0	0	0	0	0	0	0	0	0	0	0	0
Cambodia	2022	97.2617	4.6	1573.53	22.411	1.259	1	1	0	0	0	0	0	0	0	0	0	0	0	0	1	0	0	0	0	0	0	0	0	0	0	0	0	0	0	0	0	0	0	0	0	0
Cambodia	2023	98.4912	4.2	1589.26	22.411	1.259	1	1	0	0	0	0	0	0	0	0	0	0	0	0	1	0	0	0	0	0	0	0	0	0	0	0	0	0	0	0	0	0	0	0	0	0
Cambodia	2024	99.6933	4.2	1605.15	22.411	1.259	1	1	0	0	0	0	0	0	0	0	0	0	0	0	1	0	0	0	0	0	0	0	0	0	0	0	0	0	0	0	0	0	0	0	0	0
Cambodia	2025	100.87	4.2	1621.2	22.411	1.259	1	1	0	0	0	0	0	0	0	0	0	0	0	0	1	0	0	0	0	0	0	0	0	0	0	0	0	0	0	0	0	0	0	0	0	0
Cambodia	2026	102.02	4.2	1637.42	18.946	1.067	1	1	0	0	0	0	0	0	0	0	0	0	0	0	1	0	0	0	0	0	0	0	0	0	0	0	0	0	0	0	0	0	0	0	0	0
Cambodia	2027	103.145	4.2	1653.79	18.946	1.067	1	1	0	0	0	0	0	0	0	0	0	0	0	0	1	0	0	0	0	0	0	0	0	0	0	0	0	0	0	0	0	0	0	0	0	0
Cambodia	2028	104.246	4.2	1670.33	18.946	1.067	1	1	0	0	0	0	0	0	0	0	0	0	0	0	1	0	0	0	0	0	0	0	0	0	0	0	0	0	0	0	0	0	0	0	0	0
Cambodia	2029	105.329	4.2	1687.03	18.946	1.067	1	1	0	0	0	0	0	0	0	0	0	0	0	0	1	0	0	0	0	0	0	0	0	0	0	0	0	0	0	0	0	0	0	0	0	0
Cambodia	2030	106.396	4.2	1703.9	18.946	1.067	1	1	0	0	0	0	0	0	0	0	0	0	0	0	1	0	0	0	0	0	0	0	0	0	0	0	0	0	0	0	0	0	0	0	0	0
Korea	2019	526.847	4.1	33757.2	2.614	0.175	1	1	0	0	0	0	0	0	0	0	0	0	0	0	0	0	0	0	0	0	1	0	0	0	0	0	0	0	0	0	0	0	0	0	0	0
Korea	2020	527.298	-5.1	34094.7	2.614	0.175	1	1	0	0	0	0	0	0	0	0	0	0	0	0	0	0	0	0	0	0	1	0	0	0	0	0	0	0	0	0	0	0	0	0	0	0
Korea	2021	527.668	4.8	34435.7	2.234	0.027	1	1	0	0	0	0	0	0	0	0	0	0	0	0	0	0	0	0	0	0	1	0	0	0	0	0	0	0	0	0	0	0	0	0	0	0
Korea	2022	527.923	4.6	34780	2.234	0.027	1	1	0	0	0	0	0	0	0	0	0	0	0	0	0	0	0	0	0	0	1	0	0	0	0	0	0	0	0	0	0	0	0	0	0	0
Korea	2023	528.067	4.2	35127.9	2.234	0.027	1	1	0	0	0	0	0	0	0	0	0	0	0	0	0	0	0	0	0	0	1	0	0	0	0	0	0	0	0	0	0	0	0	0	0	0
Korea	2024	528.1	4.2	35479.1	2.234	0.027	1	1	0	0	0	0	0	0	0	0	0	0	0	0	0	0	0	0	0	0	1	0	0	0	0	0	0	0	0	0	0	0	0	0	0	0
Korea	2025	528.02	4.2	35833.9	2.234	0.027	1	1	0	0	0	0	0	0	0	0	0	0	0	0	0	0	0	0	0	0	1	0	0	0	0	0	0	0	0	0	0	0	0	0	0	0
Korea	2026	527.833	4.2	36192.3	1.996	-0.073	1	1	0	0	0	0	0	0	0	0	0	0	0	0	0	0	0	0	0	0	1	0	0	0	0	0	0	0	0	0	0	0	0	0	0	0
Korea	2027	527.548	4.2	36554.2	1.996	-0.073	1	1	0	0	0	0	0	0	0	0	0	0	0	0	0	0	0	0	0	0	1	0	0	0	0	0	0	0	0	0	0	0	0	0	0	0
Korea	2028	527.165	4.2	36919.7	1.996	-0.073	1	1	0	0	0	0	0	0	0	0	0	0	0	0	0	0	0	0	0	0	1	0	0	0	0	0	0	0	0	0	0	0	0	0	0	0
Korea	2029	526.682	4.2	37288.9	1.996	-0.073	1	1	0	0	0	0	0	0	0	0	0	0	0	0	0	0	0	0	0	0	1	0	0	0	0	0	0	0	0	0	0	0	0	0	0	0
Korea	2030	526.093	4.2	37661.8	1.996	-0.073	1	1	0	0	0	0	0	0	0	0	0	0	0	0	0	0	0	0	0	0	1	0	0	0	0	0	0	0	0	0	0	0	0	0	0	0
Lao PDR	2019	31.0635	4.1	2567.91	48.323	1.526	1	1	0	0	0	0	0	0	0	0	0	0	0	0	0	0	0	0	0	0	0	0	1	0	0	0	0	0	0	0	0	0	0	0	0	0
Lao PDR	2020	31.5232	-5.1	2593.59	48.323	1.526	1	1	0	0	0	0	0	0	0	0	0	0	0	0	0	0	0	0	0	0	0	0	1	0	0	0	0	0	0	0	0	0	0	0	0	0
Lao PDR	2021	31.973	4.8	2619.53	40.408	1.327	1	1	0	0	0	0	0	0	0	0	0	0	0	0	0	0	0	0	0	0	0	0	1	0	0	0	0	0	0	0	0	0	0	0	0	0
Lao PDR	2022	32.4135	4.6	2645.72	40.408	1.327	1	1	0	0	0	0	0	0	0	0	0	0	0	0	0	0	0	0	0	0	0	0	1	0	0	0	0	0	0	0	0	0	0	0	0	0
Lao PDR	2023	32.8449	4.2	2672.18	40.408	1.327	1	1	0	0	0	0	0	0	0	0	0	0	0	0	0	0	0	0	0	0	0	0	1	0	0	0	0	0	0	0	0	0	0	0	0	0
Lao PDR	2024	33.2686	4.2	2698.9	40.408	1.327	1	1	0	0	0	0	0	0	0	0	0	0	0	0	0	0	0	0	0	0	0	0	1	0	0	0	0	0	0	0	0	0	0	0	0	0
Lao PDR	2025	33.6851	4.2	2725.89	40.408	1.327	1	1	0	0	0	0	0	0	0	0	0	0	0	0	0	0	0	0	0	0	0	0	1	0	0	0	0	0	0	0	0	0	0	0	0	0
Lao PDR	2026	34.0941	4.2	2753.15	34.171	1.13	1	1	0	0	0	0	0	0	0	0	0	0	0	0	0	0	0	0	0	0	0	0	1	0	0	0	0	0	0	0	0	0	0	0	0	0
Lao PDR	2027	34.4944	4.2	2780.68	34.171	1.13	1	1	0	0	0	0	0	0	0	0	0	0	0	0	0	0	0	0	0	0	0	0	1	0	0	0	0	0	0	0	0	0	0	0	0	0
Lao PDR	2028	34.886	4.2	2808.49	34.171	1.13	1	1	0	0	0	0	0	0	0	0	0	0	0	0	0	0	0	0	0	0	0	0	1	0	0	0	0	0	0	0	0	0	0	0	0	0
Lao PDR	2029	35.2687	4.2	2836.57	34.171	1.13	1	1	0	0	0	0	0	0	0	0	0	0	0	0	0	0	0	0	0	0	0	0	1	0	0	0	0	0	0	0	0	0	0	0	0	0
Lao PDR	2030	35.6424	4.2	2864.94	34.171	1.13	1	1	0	0	0	0	0	0	0	0	0	0	0	0	0	0	0	0	0	0	0	0	1	0	0	0	0	0	0	0	0	0	0	0	0	0
Sri Lanka	2019	340.037	4.1	4121.37	8.594	0.478	1	1	0	0	0	0	0	0	0	0	0	0	0	0	0	0	0	0	0	0	0	0	0	0	0	0	0	0	0	0	0	1	0	0	0	0
Sri Lanka	2020	341.465	-5.1	4162.59	8.594	0.478	1	1	0	0	0	0	0	0	0	0	0	0	0	0	0	0	0	0	0	0	0	0	0	0	0	0	0	0	0	0	0	1	0	0	0	0
Sri Lanka	2021	342.805	4.8	4204.21	7.32	0.339	1	1	0	0	0	0	0	0	0	0	0	0	0	0	0	0	0	0	0	0	0	0	0	0	0	0	0	0	0	0	0	1	0	0	0	0
Sri Lanka	2022	344.057	4.6	4246.25	7.32	0.339	1	1	0	0	0	0	0	0	0	0	0	0	0	0	0	0	0	0	0	0	0	0	0	0	0	0	0	0	0	0	0	1	0	0	0	0
Sri Lanka	2023	345.224	4.2	4288.72	7.32	0.339	1	1	0	0	0	0	0	0	0	0	0	0	0	0	0	0	0	0	0	0	0	0	0	0	0	0	0	0	0	0	0	1	0	0	0	0
Sri Lanka	2024	346.306	4.2	4331.6	7.32	0.339	1	1	0	0	0	0	0	0	0	0	0	0	0	0	0	0	0	0	0	0	0	0	0	0	0	0	0	0	0	0	0	1	0	0	0	0
Sri Lanka	2025	347.308	4.2	4374.92	7.32	0.339	1	1	0	0	0	0	0	0	0	0	0	0	0	0	0	0	0	0	0	0	0	0	0	0	0	0	0	0	0	0	0	1	0	0	0	0
Sri Lanka	2026	348.229	4.2	4418.67	6.449	0.222	1	1	0	0	0	0	0	0	0	0	0	0	0	0	0	0	0	0	0	0	0	0	0	0	0	0	0	0	0	0	0	1	0	0	0	0
Sri Lanka	2027	349.07	4.2	4462.86	6.449	0.222	1	1	0	0	0	0	0	0	0	0	0	0	0	0	0	0	0	0	0	0	0	0	0	0	0	0	0	0	0	0	0	1	0	0	0	0
Sri Lanka	2028	349.839	4.2	4507.48	6.449	0.222	1	1	0	0	0	0	0	0	0	0	0	0	0	0	0	0	0	0	0	0	0	0	0	0	0	0	0	0	0	0	0	1	0	0	0	0
Sri Lanka	2029	350.543	4.2	4552.56	6.449	0.222	1	1	0	0	0	0	0	0	0	0	0	0	0	0	0	0	0	0	0	0	0	0	0	0	0	0	0	0	0	0	0	1	0	0	0	0
Sri Lanka	2030	351.188	4.2	4598.09	6.449	0.222	1	1	0	0	0	0	0	0	0	0	0	0	0	0	0	0	0	0	0	0	0	0	0	0	0	0	0	0	0	0	0	1	0	0	0	0
Myanmar	2019	82.7281	4.1	1432.36	48.059	0.646	1	1	0	0	0	0	0	0	0	0	0	0	0	0	0	0	0	0	0	0	0	0	0	0	1	0	0	0	0	0	0	0	0	0	0	0
Myanmar	2020	83.2858	-5.1	1446.68	48.059	0.646	1	1	0	0	0	0	0	0	0	0	0	0	0	0	0	0	0	0	0	0	0	0	0	0	1	0	0	0	0	0	0	0	0	0	0	0
Myanmar	2021	83.8923	4.8	1461.15	41.865	0.764	1	1	0	0	0	0	0	0	0	0	0	0	0	0	0	0	0	0	0	0	0	0	0	0	1	0	0	0	0	0	0	0	0	0	0	0
Myanmar	2022	84.537	4.6	1475.76	41.865	0.764	1	1	0	0	0	0	0	0	0	0	0	0	0	0	0	0	0	0	0	0	0	0	0	0	1	0	0	0	0	0	0	0	0	0	0	0
Myanmar	2023	85.2051	4.2	1490.52	41.865	0.764	1	1	0	0	0	0	0	0	0	0	0	0	0	0	0	0	0	0	0	0	0	0	0	0	1	0	0	0	0	0	0	0	0	0	0	0
Myanmar	2024	85.8747	4.2	1505.42	41.865	0.764	1	1	0	0	0	0	0	0	0	0	0	0	0	0	0	0	0	0	0	0	0	0	0	0	1	0	0	0	0	0	0	0	0	0	0	0
Myanmar	2025	86.5289	4.2	1520.48	41.865	0.764	1	1	0	0	0	0	0	0	0	0	0	0	0	0	0	0	0	0	0	0	0	0	0	0	1	0	0	0	0	0	0	0	0	0	0	0
Myanmar	2026	87.1631	4.2	1535.68	36.771	0.678	1	1	0	0	0	0	0	0	0	0	0	0	0	0	0	0	0	0	0	0	0	0	0	0	1	0	0	0	0	0	0	0	0	0	0	0
Myanmar	2027	87.7796	4.2	1551.04	36.771	0.678	1	1	0	0	0	0	0	0	0	0	0	0	0	0	0	0	0	0	0	0	0	0	0	0	1	0	0	0	0	0	0	0	0	0	0	0
Myanmar	2028	88.3771	4.2	1566.55	36.771	0.678	1	1	0	0	0	0	0	0	0	0	0	0	0	0	0	0	0	0	0	0	0	0	0	0	1	0	0	0	0	0	0	0	0	0	0	0
Myanmar	2029	88.9553	4.2	1582.22	36.771	0.678	1	1	0	0	0	0	0	0	0	0	0	0	0	0	0	0	0	0	0	0	0	0	0	0	1	0	0	0	0	0	0	0	0	0	0	0
Myanmar	2030	89.5138	4.2	1598.04	36.771	0.678	1	1	0	0	0	0	0	0	0	0	0	0	0	0	0	0	0	0	0	0	0	0	0	0	1	0	0	0	0	0	0	0	0	0	0	0
Malaysia	2019	97.2448	4.1	11491.2	6.969	1.338	1	1	0	0	0	0	0	0	0	0	0	0	0	0	0	0	0	0	0	0	0	0	0	1	0	0	0	0	0	0	0	0	0	0	0	0
Malaysia	2020	98.5116	-5.1	11606.1	6.969	1.338	1	1	0	0	0	0	0	0	0	0	0	0	0	0	0	0	0	0	0	0	0	0	0	1	0	0	0	0	0	0	0	0	0	0	0	0
Malaysia	2021	99.7601	4.8	11722.2	6.101	1.19	1	1	0	0	0	0	0	0	0	0	0	0	0	0	0	0	0	0	0	0	0	0	0	1	0	0	0	0	0	0	0	0	0	0	0	0
Malaysia	2022	100.992	4.6	11839.4	6.101	1.19	1	1	0	0	0	0	0	0	0	0	0	0	0	0	0	0	0	0	0	0	0	0	0	1	0	0	0	0	0	0	0	0	0	0	0	0
Malaysia	2023	102.204	4.2	11957.8	6.101	1.19	1	1	0	0	0	0	0	0	0	0	0	0	0	0	0	0	0	0	0	0	0	0	0	1	0	0	0	0	0	0	0	0	0	0	0	0
Malaysia	2024	103.392	4.2	12077.4	6.101	1.19	1	1	0	0	0	0	0	0	0	0	0	0	0	0	0	0	0	0	0	0	0	0	0	1	0	0	0	0	0	0	0	0	0	0	0	0
Malaysia	2025	104.55	4.2	12198.2	6.101	1.19	1	1	0	0	0	0	0	0	0	0	0	0	0	0	0	0	0	0	0	0	0	0	0	1	0	0	0	0	0	0	0	0	0	0	0	0
Malaysia	2026	105.677	4.2	12320.2	5.571	0.991	1	1	0	0	0	0	0	0	0	0	0	0	0	0	0	0	0	0	0	0	0	0	0	1	0	0	0	0	0	0	0	0	0	0	0	0
Malaysia	2027	106.773	4.2	12443.4	5.571	0.991	1	1	0	0	0	0	0	0	0	0	0	0	0	0	0	0	0	0	0	0	0	0	0	1	0	0	0	0	0	0	0	0	0	0	0	0
Malaysia	2028	107.835	4.2	12567.8	5.571	0.991	1	1	0	0	0	0	0	0	0	0	0	0	0	0	0	0	0	0	0	0	0	0	0	1	0	0	0	0	0	0	0	0	0	0	0	0
Malaysia	2029	108.864	4.2	12693.5	5.571	0.991	1	1	0	0	0	0	0	0	0	0	0	0	0	0	0	0	0	0	0	0	0	0	0	1	0	0	0	0	0	0	0	0	0	0	0	0
Malaysia	2030	109.862	4.2	12820.4	5.571	0.991	1	1	0	0	0	0	0	0	0	0	0	0	0	0	0	0	0	0	0	0	0	0	0	1	0	0	0	0	0	0	0	0	0	0	0	0
Nepal	2019	199.572	4.1	1049.04	33.627	1.512	1	1	0	0	0	0	0	0	0	0	0	0	0	0	0	0	0	0	0	0	0	0	0	0	0	1	0	0	0	0	0	0	0	0	0	0
Nepal	2020	203.256	-5.1	1059.53	33.627	1.512	1	1	0	0	0	0	0	0	0	0	0	0	0	0	0	0	0	0	0	0	0	0	0	0	0	1	0	0	0	0	0	0	0	0	0	0
Nepal	2021	207.01	4.8	1070.12	27.721	1.723	1	1	0	0	0	0	0	0	0	0	0	0	0	0	0	0	0	0	0	0	0	0	0	0	0	1	0	0	0	0	0	0	0	0	0	0
Nepal	2022	210.852	4.6	1080.83	27.721	1.723	1	1	0	0	0	0	0	0	0	0	0	0	0	0	0	0	0	0	0	0	0	0	0	0	0	1	0	0	0	0	0	0	0	0	0	0
Nepal	2023	214.647	4.2	1091.63	27.721	1.723	1	1	0	0	0	0	0	0	0	0	0	0	0	0	0	0	0	0	0	0	0	0	0	0	0	1	0	0	0	0	0	0	0	0	0	0
Nepal	2024	218.247	4.2	1102.55	27.721	1.723	1	1	0	0	0	0	0	0	0	0	0	0	0	0	0	0	0	0	0	0	0	0	0	0	0	1	0	0	0	0	0	0	0	0	0	0
Nepal	2025	221.538	4.2	1113.58	27.721	1.723	1	1	0	0	0	0	0	0	0	0	0	0	0	0	0	0	0	0	0	0	0	0	0	0	0	1	0	0	0	0	0	0	0	0	0	0
Nepal	2026	224.453	4.2	1124.71	23.643	1.002	1	1	0	0	0	0	0	0	0	0	0	0	0	0	0	0	0	0	0	0	0	0	0	0	0	1	0	0	0	0	0	0	0	0	0	0
Nepal	2027	226.991	4.2	1135.96	23.643	1.002	1	1	0	0	0	0	0	0	0	0	0	0	0	0	0	0	0	0	0	0	0	0	0	0	0	1	0	0	0	0	0	0	0	0	0	0
Nepal	2028	229.197	4.2	1147.32	23.643	1.002	1	1	0	0	0	0	0	0	0	0	0	0	0	0	0	0	0	0	0	0	0	0	0	0	0	1	0	0	0	0	0	0	0	0	0	0
Nepal	2029	231.153	4.2	1158.79	23.643	1.002	1	1	0	0	0	0	0	0	0	0	0	0	0	0	0	0	0	0	0	0	0	0	0	0	0	1	0	0	0	0	0	0	0	0	0	0
Nepal	2030	232.923	4.2	1170.38	23.643	1.002	1	1	0	0	0	0	0	0	0	0	0	0	0	0	0	0	0	0	0	0	0	0	0	0	0	1	0	0	0	0	0	0	0	0	0	0
Pakistan	2019	280.933	4.1	1497.13	74.895	2.045	1	0	0	0	0	0	0	0	0	0	0	0	0	0	0	0	0	0	0	0	0	0	0	0	0	0	1	0	0	0	0	0	0	0	0	0
Pakistan	2020	286.546	-5.1	1512.1	74.895	2.045	1	0	0	0	0	0	0	0	0	0	0	0	0	0	0	0	0	0	0	0	0	0	0	0	0	0	1	0	0	0	0	0	0	0	0	0
Pakistan	2021	292.134	4.8	1527.22	68.189	1.845	1	0	0	0	0	0	0	0	0	0	0	0	0	0	0	0	0	0	0	0	0	0	0	0	0	0	1	0	0	0	0	0	0	0	0	0
Pakistan	2022	297.697	4.6	1542.49	68.189	1.845	1	0	0	0	0	0	0	0	0	0	0	0	0	0	0	0	0	0	0	0	0	0	0	0	0	0	1	0	0	0	0	0	0	0	0	0
Pakistan	2023	303.234	4.2	1557.92	68.189	1.845	1	0	0	0	0	0	0	0	0	0	0	0	0	0	0	0	0	0	0	0	0	0	0	0	0	0	1	0	0	0	0	0	0	0	0	0
Pakistan	2024	308.745	4.2	1573.5	68.189	1.845	1	0	0	0	0	0	0	0	0	0	0	0	0	0	0	0	0	0	0	0	0	0	0	0	0	0	1	0	0	0	0	0	0	0	0	0
Pakistan	2025	314.231	4.2	1589.23	68.189	1.845	1	0	0	0	0	0	0	0	0	0	0	0	0	0	0	0	0	0	0	0	0	0	0	0	0	0	1	0	0	0	0	0	0	0	0	0
Pakistan	2026	319.686	4.2	1605.12	61.415	1.642	1	0	0	0	0	0	0	0	0	0	0	0	0	0	0	0	0	0	0	0	0	0	0	0	0	0	1	0	0	0	0	0	0	0	0	0
Pakistan	2027	325.105	4.2	1621.18	61.415	1.642	1	0	0	0	0	0	0	0	0	0	0	0	0	0	0	0	0	0	0	0	0	0	0	0	0	0	1	0	0	0	0	0	0	0	0	0
Pakistan	2028	330.484	4.2	1637.39	61.415	1.642	1	0	0	0	0	0	0	0	0	0	0	0	0	0	0	0	0	0	0	0	0	0	0	0	0	0	1	0	0	0	0	0	0	0	0	0
Pakistan	2029	335.822	4.2	1653.76	61.415	1.642	1	0	0	0	0	0	0	0	0	0	0	0	0	0	0	0	0	0	0	0	0	0	0	0	0	0	1	0	0	0	0	0	0	0	0	0
Pakistan	2030	341.115	4.2	1670.3	61.415	1.642	1	0	0	0	0	0	0	0	0	0	0	0	0	0	0	0	0	0	0	0	0	0	0	0	0	0	1	0	0	0	0	0	0	0	0	0
Philippines	2019	362.601	4.1	3284.61	27.678	1.412	1	0	0	0	0	0	0	0	0	0	0	0	0	0	0	0	0	0	0	0	0	0	0	0	0	0	0	0	1	0	0	0	0	0	0	0
Philippines	2020	367.512	-5.1	3317.46	27.678	1.412	1	0	0	0	0	0	0	0	0	0	0	0	0	0	0	0	0	0	0	0	0	0	0	0	0	0	0	0	1	0	0	0	0	0	0	0
Philippines	2021	372.428	4.8	3350.63	24.802	1.282	1	0	0	0	0	0	0	0	0	0	0	0	0	0	0	0	0	0	0	0	0	0	0	0	0	0	0	0	1	0	0	0	0	0	0	0
Philippines	2022	377.332	4.6	3384.14	24.802	1.282	1	0	0	0	0	0	0	0	0	0	0	0	0	0	0	0	0	0	0	0	0	0	0	0	0	0	0	0	1	0	0	0	0	0	0	0
Philippines	2023	382.212	4.2	3417.98	24.802	1.282	1	0	0	0	0	0	0	0	0	0	0	0	0	0	0	0	0	0	0	0	0	0	0	0	0	0	0	0	1	0	0	0	0	0	0	0
Philippines	2024	387.051	4.2	3452.16	24.802	1.282	1	0	0	0	0	0	0	0	0	0	0	0	0	0	0	0	0	0	0	0	0	0	0	0	0	0	0	0	1	0	0	0	0	0	0	0
Philippines	2025	391.834	4.2	3486.68	24.802	1.282	1	0	0	0	0	0	0	0	0	0	0	0	0	0	0	0	0	0	0	0	0	0	0	0	0	0	0	0	1	0	0	0	0	0	0	0
Philippines	2026	396.557	4.2	3521.55	22.543	1.142	1	0	0	0	0	0	0	0	0	0	0	0	0	0	0	0	0	0	0	0	0	0	0	0	0	0	0	0	1	0	0	0	0	0	0	0
Philippines	2027	401.223	4.2	3556.77	22.543	1.142	1	0	0	0	0	0	0	0	0	0	0	0	0	0	0	0	0	0	0	0	0	0	0	0	0	0	0	0	1	0	0	0	0	0	0	0
Philippines	2028	405.829	4.2	3592.33	22.543	1.142	1	0	0	0	0	0	0	0	0	0	0	0	0	0	0	0	0	0	0	0	0	0	0	0	0	0	0	0	1	0	0	0	0	0	0	0
Philippines	2029	410.374	4.2	3628.26	22.543	1.142	1	0	0	0	0	0	0	0	0	0	0	0	0	0	0	0	0	0	0	0	0	0	0	0	0	0	0	0	1	0	0	0	0	0	0	0
Philippines	2030	414.857	4.2	3664.54	22.543	1.142	1	0	0	0	0	0	0	0	0	0	0	0	0	0	0	0	0	0	0	0	0	0	0	0	0	0	0	0	1	0	0	0	0	0	0	0
Papua New Guinea	2019	19.3793	4.1	2829.39	53.011	1.97	1	0	0	0	0	0	0	0	0	0	0	0	0	0	0	0	0	0	0	0	0	0	0	0	0	0	0	1	0	0	0	0	0	0	0	0
Papua New Guinea	2020	19.7567	-5.1	2857.68	53.011	1.97	1	0	0	0	0	0	0	0	0	0	0	0	0	0	0	0	0	0	0	0	0	0	0	0	0	0	0	1	0	0	0	0	0	0	0	0
Papua New Guinea	2021	20.1365	4.8	2886.26	46.275	1.858	1	0	0	0	0	0	0	0	0	0	0	0	0	0	0	0	0	0	0	0	0	0	0	0	0	0	0	1	0	0	0	0	0	0	0	0
Papua New Guinea	2022	20.5189	4.6	2915.12	46.275	1.858	1	0	0	0	0	0	0	0	0	0	0	0	0	0	0	0	0	0	0	0	0	0	0	0	0	0	0	1	0	0	0	0	0	0	0	0
Papua New Guinea	2023	20.9037	4.2	2944.27	46.275	1.858	1	0	0	0	0	0	0	0	0	0	0	0	0	0	0	0	0	0	0	0	0	0	0	0	0	0	0	1	0	0	0	0	0	0	0	0
Papua New Guinea	2024	21.2907	4.2	2973.71	46.275	1.858	1	0	0	0	0	0	0	0	0	0	0	0	0	0	0	0	0	0	0	0	0	0	0	0	0	0	0	1	0	0	0	0	0	0	0	0
Papua New Guinea	2025	21.6798	4.2	3003.45	46.275	1.858	1	0	0	0	0	0	0	0	0	0	0	0	0	0	0	0	0	0	0	0	0	0	0	0	0	0	0	1	0	0	0	0	0	0	0	0
Papua New Guinea	2026	22.0708	4.2	3033.49	40.635	1.738	1	0	0	0	0	0	0	0	0	0	0	0	0	0	0	0	0	0	0	0	0	0	0	0	0	0	0	1	0	0	0	0	0	0	0	0
Papua New Guinea	2027	22.4633	4.2	3063.82	40.635	1.738	1	0	0	0	0	0	0	0	0	0	0	0	0	0	0	0	0	0	0	0	0	0	0	0	0	0	0	1	0	0	0	0	0	0	0	0
Papua New Guinea	2028	22.8573	4.2	3094.46	40.635	1.738	1	0	0	0	0	0	0	0	0	0	0	0	0	0	0	0	0	0	0	0	0	0	0	0	0	0	0	1	0	0	0	0	0	0	0	0
Papua New Guinea	2029	23.2523	4.2	3125.4	40.635	1.738	1	0	0	0	0	0	0	0	0	0	0	0	0	0	0	0	0	0	0	0	0	0	0	0	0	0	0	1	0	0	0	0	0	0	0	0
Papua New Guinea	2030	23.6483	4.2	3156.66	40.635	1.738	1	0	0	0	0	0	0	0	0	0	0	0	0	0	0	0	0	0	0	0	0	0	0	0	0	0	0	1	0	0	0	0	0	0	0	0
Russian Federation	2019	8.90721	4.1	11484.5	7.114	0.131	1	0	0	0	0	0	0	0	0	0	0	0	0	0	0	0	0	0	0	0	0	0	0	0	0	0	0	0	0	1	0	0	0	0	0	0
Russian Federation	2020	8.91101	-5.1	11599.4	7.114	0.131	1	0	0	0	0	0	0	0	0	0	0	0	0	0	0	0	0	0	0	0	0	0	0	0	0	0	0	0	0	1	0	0	0	0	0	0
Russian Federation	2021	8.90964	4.8	11715.4	5.964	-0.11	1	0	0	0	0	0	0	0	0	0	0	0	0	0	0	0	0	0	0	0	0	0	0	0	0	0	0	0	0	1	0	0	0	0	0	0
Russian Federation	2022	8.90316	4.6	11832.5	5.964	-0.11	1	0	0	0	0	0	0	0	0	0	0	0	0	0	0	0	0	0	0	0	0	0	0	0	0	0	0	0	0	1	0	0	0	0	0	0
Russian Federation	2023	8.89233	4.2	11950.8	5.964	-0.11	1	0	0	0	0	0	0	0	0	0	0	0	0	0	0	0	0	0	0	0	0	0	0	0	0	0	0	0	0	1	0	0	0	0	0	0
Russian Federation	2024	8.87832	4.2	12070.3	5.964	-0.11	1	0	0	0	0	0	0	0	0	0	0	0	0	0	0	0	0	0	0	0	0	0	0	0	0	0	0	0	0	1	0	0	0	0	0	0
Russian Federation	2025	8.86206	4.2	12191.1	5.964	-0.11	1	0	0	0	0	0	0	0	0	0	0	0	0	0	0	0	0	0	0	0	0	0	0	0	0	0	0	0	0	1	0	0	0	0	0	0
Russian Federation	2026	8.84382	4.2	12313	5.156	-0.248	1	0	0	0	0	0	0	0	0	0	0	0	0	0	0	0	0	0	0	0	0	0	0	0	0	0	0	0	0	1	0	0	0	0	0	0
Russian Federation	2027	8.82358	4.2	12436.1	5.156	-0.248	1	0	0	0	0	0	0	0	0	0	0	0	0	0	0	0	0	0	0	0	0	0	0	0	0	0	0	0	0	1	0	0	0	0	0	0
Russian Federation	2028	8.80157	4.2	12560.5	5.156	-0.248	1	0	0	0	0	0	0	0	0	0	0	0	0	0	0	0	0	0	0	0	0	0	0	0	0	0	0	0	0	1	0	0	0	0	0	0
Russian Federation	2029	8.77798	4.2	12686.1	5.156	-0.248	1	0	0	0	0	0	0	0	0	0	0	0	0	0	0	0	0	0	0	0	0	0	0	0	0	0	0	0	0	1	0	0	0	0	0	0
Russian Federation	2030	8.75305	4.2	12812.9	5.156	-0.248	1	0	0	0	0	0	0	0	0	0	0	0	0	0	0	0	0	0	0	0	0	0	0	0	0	0	0	0	0	1	0	0	0	0	0	0
Singapore	2019	8291.92	4.1	66850.7	2.01	0.903	1	0	0	0	0	0	0	0	0	0	0	0	0	0	0	0	0	0	0	0	0	0	0	0	0	0	0	0	0	0	1	0	0	0	0	0
Singapore	2020	8357.63	-5.1	67519.2	2.01	0.903	1	0	0	0	0	0	0	0	0	0	0	0	0	0	0	0	0	0	0	0	0	0	0	0	0	0	0	0	0	0	1	0	0	0	0	0
Singapore	2021	8423.83	4.8	68194.4	1.752	0.766	1	0	0	0	0	0	0	0	0	0	0	0	0	0	0	0	0	0	0	0	0	0	0	0	0	0	0	0	0	0	1	0	0	0	0	0
Singapore	2022	8490.79	4.6	68876.3	1.752	0.766	1	0	0	0	0	0	0	0	0	0	0	0	0	0	0	0	0	0	0	0	0	0	0	0	0	0	0	0	0	0	1	0	0	0	0	0
Singapore	2023	8557.56	4.2	69565.1	1.752	0.766	1	0	0	0	0	0	0	0	0	0	0	0	0	0	0	0	0	0	0	0	0	0	0	0	0	0	0	0	0	0	1	0	0	0	0	0
Singapore	2024	8622.39	4.2	70260.7	1.752	0.766	1	0	0	0	0	0	0	0	0	0	0	0	0	0	0	0	0	0	0	0	0	0	0	0	0	0	0	0	0	0	1	0	0	0	0	0
Singapore	2025	8683.94	4.2	70963.3	1.752	0.766	1	0	0	0	0	0	0	0	0	0	0	0	0	0	0	0	0	0	0	0	0	0	0	0	0	0	0	0	0	0	1	0	0	0	0	0
Singapore	2026	8742.27	4.2	71673	1.598	0.595	1	0	0	0	0	0	0	0	0	0	0	0	0	0	0	0	0	0	0	0	0	0	0	0	0	0	0	0	0	0	1	0	0	0	0	0
Singapore	2027	8797.9	4.2	72389.7	1.598	0.595	1	0	0	0	0	0	0	0	0	0	0	0	0	0	0	0	0	0	0	0	0	0	0	0	0	0	0	0	0	0	1	0	0	0	0	0
Singapore	2028	8850.63	4.2	73113.6	1.598	0.595	1	0	0	0	0	0	0	0	0	0	0	0	0	0	0	0	0	0	0	0	0	0	0	0	0	0	0	0	0	0	1	0	0	0	0	0
Singapore	2029	8900.19	4.2	73844.7	1.598	0.595	1	0	0	0	0	0	0	0	0	0	0	0	0	0	0	0	0	0	0	0	0	0	0	0	0	0	0	0	0	0	1	0	0	0	0	0
Singapore	2030	8946.38	4.2	74583.2	1.598	0.595	1	0	0	0	0	0	0	0	0	0	0	0	0	0	0	0	0	0	0	0	0	0	0	0	0	0	0	0	0	0	1	0	0	0	0	0
Thailand	2019	136.283	4.1	7368.43	8.997	0.313	1	1	0	0	0	0	0	0	0	0	0	0	0	0	0	0	0	0	0	0	0	0	0	0	0	0	0	0	0	0	0	0	1	0	0	0
Thailand	2020	136.624	-5.1	7442.11	8.997	0.313	1	1	0	0	0	0	0	0	0	0	0	0	0	0	0	0	0	0	0	0	0	0	0	0	0	0	0	0	0	0	0	0	1	0	0	0
Thailand	2021	136.92	4.8	7516.54	7.751	0.151	1	1	0	0	0	0	0	0	0	0	0	0	0	0	0	0	0	0	0	0	0	0	0	0	0	0	0	0	0	0	0	0	1	0	0	0
Thailand	2022	137.169	4.6	7591.7	7.751	0.151	1	1	0	0	0	0	0	0	0	0	0	0	0	0	0	0	0	0	0	0	0	0	0	0	0	0	0	0	0	0	0	0	1	0	0	0
Thailand	2023	137.374	4.2	7667.62	7.751	0.151	1	1	0	0	0	0	0	0	0	0	0	0	0	0	0	0	0	0	0	0	0	0	0	0	0	0	0	0	0	0	0	0	1	0	0	0
Thailand	2024	137.537	4.2	7744.29	7.751	0.151	1	1	0	0	0	0	0	0	0	0	0	0	0	0	0	0	0	0	0	0	0	0	0	0	0	0	0	0	0	0	0	0	1	0	0	0
Thailand	2025	137.66	4.2	7821.74	7.751	0.151	1	1	0	0	0	0	0	0	0	0	0	0	0	0	0	0	0	0	0	0	0	0	0	0	0	0	0	0	0	0	0	0	1	0	0	0
Thailand	2026	137.743	4.2	7899.95	6.866	0.005	1	1	0	0	0	0	0	0	0	0	0	0	0	0	0	0	0	0	0	0	0	0	0	0	0	0	0	0	0	0	0	0	1	0	0	0
Thailand	2027	137.787	4.2	7978.95	6.866	0.005	1	1	0	0	0	0	0	0	0	0	0	0	0	0	0	0	0	0	0	0	0	0	0	0	0	0	0	0	0	0	0	0	1	0	0	0
Thailand	2028	137.793	4.2	8058.74	6.866	0.005	1	1	0	0	0	0	0	0	0	0	0	0	0	0	0	0	0	0	0	0	0	0	0	0	0	0	0	0	0	0	0	0	1	0	0	0
Thailand	2029	137.761	4.2	8139.33	6.866	0.005	1	1	0	0	0	0	0	0	0	0	0	0	0	0	0	0	0	0	0	0	0	0	0	0	0	0	0	0	0	0	0	0	1	0	0	0
Thailand	2030	137.692	4.2	8220.72	6.866	0.005	1	1	0	0	0	0	0	0	0	0	0	0	0	0	0	0	0	0	0	0	0	0	0	0	0	0	0	0	0	0	0	0	1	0	0	0
Timor-Leste	2019	86.9617	4.1	1242.53	46.738	1.944	1	0	0	0	0	0	0	0	0	0	0	0	0	0	0	0	0	0	0	0	0	0	0	0	0	0	0	0	0	0	0	0	0	1	0	0
Timor-Leste	2020	88.6646	-5.1	1254.96	46.738	1.944	1	0	0	0	0	0	0	0	0	0	0	0	0	0	0	0	0	0	0	0	0	0	0	0	0	0	0	0	0	0	0	0	0	1	0	0
Timor-Leste	2021	90.3749	4.8	1267.51	39.604	1.854	1	0	0	0	0	0	0	0	0	0	0	0	0	0	0	0	0	0	0	0	0	0	0	0	0	0	0	0	0	0	0	0	0	1	0	0
Timor-Leste	2022	92.0935	4.6	1280.18	39.604	1.854	1	0	0	0	0	0	0	0	0	0	0	0	0	0	0	0	0	0	0	0	0	0	0	0	0	0	0	0	0	0	0	0	0	1	0	0
Timor-Leste	2023	93.8169	4.2	1292.98	39.604	1.854	1	0	0	0	0	0	0	0	0	0	0	0	0	0	0	0	0	0	0	0	0	0	0	0	0	0	0	0	0	0	0	0	0	1	0	0
Timor-Leste	2024	95.5455	4.2	1305.91	39.604	1.854	1	0	0	0	0	0	0	0	0	0	0	0	0	0	0	0	0	0	0	0	0	0	0	0	0	0	0	0	0	0	0	0	0	1	0	0
Timor-Leste	2025	97.277	4.2	1318.97	39.604	1.854	1	0	0	0	0	0	0	0	0	0	0	0	0	0	0	0	0	0	0	0	0	0	0	0	0	0	0	0	0	0	0	0	0	1	0	0
Timor-Leste	2026	99.0082	4.2	1332.16	34.015	1.69	1	0	0	0	0	0	0	0	0	0	0	0	0	0	0	0	0	0	0	0	0	0	0	0	0	0	0	0	0	0	0	0	0	1	0	0
Timor-Leste	2027	100.735	4.2	1345.48	34.015	1.69	1	0	0	0	0	0	0	0	0	0	0	0	0	0	0	0	0	0	0	0	0	0	0	0	0	0	0	0	0	0	0	0	0	1	0	0
Timor-Leste	2028	102.454	4.2	1358.94	34.015	1.69	1	0	0	0	0	0	0	0	0	0	0	0	0	0	0	0	0	0	0	0	0	0	0	0	0	0	0	0	0	0	0	0	0	1	0	0
Timor-Leste	2029	104.162	4.2	1372.53	34.015	1.69	1	0	0	0	0	0	0	0	0	0	0	0	0	0	0	0	0	0	0	0	0	0	0	0	0	0	0	0	0	0	0	0	0	1	0	0
Timor-Leste	2030	105.855	4.2	1386.25	34.015	1.69	1	0	0	0	0	0	0	0	0	0	0	0	0	0	0	0	0	0	0	0	0	0	0	0	0	0	0	0	0	0	0	0	0	1	0	0
Vietnam	2019	311.098	4.1	2592.26	20.937	0.981	1	0	0	0	0	0	0	0	0	0	0	0	0	0	0	0	0	0	0	0	0	0	0	0	0	0	0	0	0	0	0	0	0	0	1	0
Vietnam	2020	313.925	-5.1	2618.19	20.937	0.981	1	0	0	0	0	0	0	0	0	0	0	0	0	0	0	0	0	0	0	0	0	0	0	0	0	0	0	0	0	0	0	0	0	0	1	0
Vietnam	2021	316.602	4.8	2644.37	19.274	0.76	1	0	0	0	0	0	0	0	0	0	0	0	0	0	0	0	0	0	0	0	0	0	0	0	0	0	0	0	0	0	0	0	0	0	1	0
Vietnam	2022	319.133	4.6	2670.81	19.274	0.76	1	0	0	0	0	0	0	0	0	0	0	0	0	0	0	0	0	0	0	0	0	0	0	0	0	0	0	0	0	0	0	0	0	0	1	0
Vietnam	2023	321.536	4.2	2697.52	19.274	0.76	1	0	0	0	0	0	0	0	0	0	0	0	0	0	0	0	0	0	0	0	0	0	0	0	0	0	0	0	0	0	0	0	0	0	1	0
Vietnam	2024	323.843	4.2	2724.49	19.274	0.76	1	0	0	0	0	0	0	0	0	0	0	0	0	0	0	0	0	0	0	0	0	0	0	0	0	0	0	0	0	0	0	0	0	0	1	0
Vietnam	2025	326.077	4.2	2751.74	19.274	0.76	1	0	0	0	0	0	0	0	0	0	0	0	0	0	0	0	0	0	0	0	0	0	0	0	0	0	0	0	0	0	0	0	0	0	1	0
Vietnam	2026	328.244	4.2	2779.26	17.378	0.596	1	0	0	0	0	0	0	0	0	0	0	0	0	0	0	0	0	0	0	0	0	0	0	0	0	0	0	0	0	0	0	0	0	0	1	0
Vietnam	2027	330.331	4.2	2807.05	17.378	0.596	1	0	0	0	0	0	0	0	0	0	0	0	0	0	0	0	0	0	0	0	0	0	0	0	0	0	0	0	0	0	0	0	0	0	1	0
Vietnam	2028	332.323	4.2	2835.12	17.378	0.596	1	0	0	0	0	0	0	0	0	0	0	0	0	0	0	0	0	0	0	0	0	0	0	0	0	0	0	0	0	0	0	0	0	0	1	0
Vietnam	2029	334.196	4.2	2863.47	17.378	0.596	1	0	0	0	0	0	0	0	0	0	0	0	0	0	0	0	0	0	0	0	0	0	0	0	0	0	0	0	0	0	0	0	0	0	1	0
Vietnam	2030	335.936	4.2	2892.11	17.378	0.596	1	0	0	0	0	0	0	0	0	0	0	0	0	0	0	0	0	0	0	0	0	0	0	0	0	0	0	0	0	0	0	0	0	0	1	0

## Sheet: disability_data
Study Reference	Follow-up	Time	Age	Yong	Country	Year	After	Death (%)	Sequelae (%)	Complete Recovery (%)	#. of studied JE patients
1	Discharge	YES	0-11	YES	Indonesia	2001-2003	YES	10	37	53	90
2	Discharge	YES	0-21	NE	Vietnam	1999-2008	NE	12	10	78	60
3	Discharge	YES	4-80	NE	India	2008-2008	YES	24	47	29	45
4	Discharge	YES	0-14	YES	Nepal	2006-2008	YES	10	38	52	42
5	Discharge	YES	3-12	YES	India	1998-1998	NO	24	67	9	33
5	After one year	YES	3-12	YES	India	1998-1998	NO	0	41	59	22
6	Discharge	YES	0-12	YES	India	2012-2012	YES	15	21	64	61
7	Discharge	YES	0-15	YES	Indonesia	2005-2006	YES	16	31	41	81
8	Discharge	YES	0-99	NE	India	2001-2012	YES	15	5	NA	256
9	Discharge	YES	0-99	NE	India	NA	NE	10	52	52	60
10	Discharge	YES	1-15	YES	Vietnam	1996-1999	NO	NA	34	NA	87
11	Discharge	YES	15-78	NE	India	1978-1988	NO	43	55	2	1199
12	Discharge	YES	2-15	YES	China	2005-2006	YES	0	56	44	32
12	Discharge	YES	16-54	NO	China	2005-2006	YES	0	74	26	23
12	1-2 year	NO	2-15	YES	China	2005-2006	YES	9	41	59	32
12	1-2 year	NO	16-54	NO	China	2005-2006	YES	0	48	52	23
13	Gained consciousness	NE	1-15	YES	Vietnam	1992-1992	NO	0	96	4	50
13	Half month after discharge	NE	1-15	YES	Vietnam	1992-1992	NO	0	68	32	50
13	1.5 month after discharge	NE	1-15	YES	Vietnam	1992-1992	NO	0	58	42	50
14	1-2 months	NE	0-55	NE	Bangladesh	2003-2005	YES	13	80	7	15
15	3-5 years	NO	0-99	NE	India	1994-1996	NO	0	33	60	15
16	5 years after discharge	NO	15-78	NO	India	1978-1989	NO	0	3	97	544
17	6-27 years	NO	0-99	NE	China	1973-1994	NO	0	22	78	78
18	Discharge	YES	1-11	YES	Japan	2015-2015	YES	0	55	44	9
19	Discharge	YES	1-11	YES	Nepal	2009-2009	YES	9	82	9	11
19	3-6 months	NE	1-11	YES	Nepal	2009-2009	YES	0	67	33	10
20	Discharge	YES	0-12	YES	Malaysia	1997-2005	NE	9	60	41	108
20	1-115 months	NE	0-12	YES	Malaysia	1997-2005	NE	2	56	42	86
21	3 months – 2 years	NE	2-73	NE	Vietnam	2006-2008	YES	0	58	42	26
21	6 months – 2 years	NE	1-15	YES	Cambodia	2006-2007	YES	0	95	5	38
22	4– 26 months	NE	1-14	YES	Indonesia	2005-2006	YES	0	67	33	49
23	5-12 months	NE	0-14	YES	Nepal	2011-2011	YES	14	59	27	22
24	6-13 months	NE	0-18	YES	China	2010-2010	YES	0	40	60	79
25	38-88 months	NO	5-11	YES	Lao PDR	2003-2013	YES	20	56	24	45
25	38-88 months	NO	18-33	NO	Lao PDR	2003-2013	YES	11	46	44	35
26	Discharge	YES	0-18	YES	Philippines	2011-2014	YES	0	64	36	11
26	Discharge	YES	1-18	YES	Philippines	2015-2017	YES	3	39	22	36
26	Discharge	YES	1-18	YES	Philippines	2014-2016	YES	2	56	42	52
26	Discharge	YES	1-18	YES	Philippines	2015-2016	YES	21	5	74	38
26	Discharge	YES	1-18	YES	Philippines	2015-2016	YES	7.4	7.4	85	68
27	Discharge	YES	18-39	NO	China	2011-2018	YES	5	95	0	39
27	Discharge	YES	50-71	NO	China	2011-2018	YES	36	64	0	11
27	3-36 months	NO	18-39	NO	China	2011-2018	YES	0	84	16	37
27	3-36 months	NO	50-71	NO	China	2011-2018	YES	14	86	0	7
28	1 months	NE	2-10	YES	China	2013-2013	YES	17	41	42	12
28	3 months	NE	2-10	YES	China	2013-2013	YES	17	41	42	12
28	6 months	NE	2-10	YES	China	2013-2013	YES	17	41	42	12
28	12 months	NO	2-10	YES	China	2013-2013	YES	17	41	42	12
29	6 months	NE	18-99	NO	China	2017-2018	YES	22	55	22	9
30	Discharge	YES	0-14	YES	Nepal	2000-2001	YES	9	48	44	46
31	Discharge	YES	2-54	NE	NA	1994-1995	NO	12	82	6	17
31	3 months	NE	2-54	NE	NA	1994-1995	NO	0	100	0	14
32	3 months	NE	7-70	NE	India	1998-1998	NO	21	21	58	14
33	3 months	NE	2-54	NE	India	NA	NE	0	63	37	19
34	3 months	NE	7-19	NE	India	1992-1997	NO	0	100	0	5
34	1 year	NO	7-19	NE	India	1992-1997	NO	0	75	25	4
35	3 months	NE	2-65	NE	India	1992-1999	NO	0	52	48	54
36	3 months	NE	2-64	NE	India	1992-1998	NO	6	21	63	16
36	3 months	NE	2-64	NE	India	1992-1998	NO	0	79	21	16
37	6 months	NE	0-15	YES	India and Nepal	1993-2003	NE	0	73	27	30
37	6 months	NE	15-99	NO	India and Nepal	1993-2003	NE	16	41	41	37
38	6 months	NE	0-12	YES	India	1992-1996	NO	0	73	27	11
38	6 months	NE	13-54	NE	India	1992-1996	NO	24	53	24	17
39	Discharge	YES	0-14	YES	Nepal	2000-2001	YES	8	46	42	48
40	12 months	NO	1-78	NE	India	2004-2014	YES	1	49	50	73
41	Discharge	YES	15-87	NO	Korea	2010-2015	YES	0	65	35	17
42	Discharge	YES	20-99	NE	Taiwan (China)	2001-2018	YES	4	45	51	68
43	Discharge	YES	16-22	NO	Vietnam	1996-2008	NE	6	27	67	36
44	Discharge	YES	0-14	YES	India	2009-2011	YES	20	44	37	41
44	Discharge	YES	15-99	NO	India	2009-2011	YES	15	59	26	97
45	Discharge	YES	2-75	NE	Vietnam	1996-1998	NO	12	69	19	144
46	Discharge	YES	42-89	NO	Japan	2002-2002	YES	17	67	17	6
47	Discharge	YES	0-99	NE	Thailand	1987-1999	NO	22	89	0	85
48	Discharge	YES	18-99	NO	Japan	1979-1989	NO	23	61	15	13
49	Discharge	YES	0-7	YES	Vietnam	2004-2004	YES	16	38	46	50
50	1-2 months	NE	8-32	NE	India	NA	NE	0	50	50	6

## Sheet: description
Variable	Description	Summary Statistics	Data Type	Data Source	Usage
Year	Time when JE cases were reported. We used the midpoint year when JE cases were aggregated across multiple years	Min-Max: 1961-2016 (Median: 1997)	Integer	Extracted from systematic review	Estimator
Length of study	If collated JE case data are aggregated by year, the value of this variable will be one. Otherwise, the value of this variable will be the number of aggregated years.	Min-Max: 1-39			Estimator
		(Median: 1)
Age lower	Minimum age of the reported JE patients. If the age information is not disclosed, we assume that all JE patients are between 0-99 years old.	Min-Max: 0-70			N/A
		(Median: 0)
Age upper	Maximum age of the reported JE patients	Min-Max: 1-99			N/A
		(Median: 99)
Cases	The number of reported JE cases	Min-Max: 20-68427			Estimator weights
		(Median: 180)
Deaths	The number of reported JE deaths	Min-Max: 1-7460			N/A
		(Median: 42)
CFR	Case-fatality ratio computed by deaths over cases	Min-Max: 0.005-0.85	Numeric		Response variable
		(Median: 0.22)
JE Diagnostic method	DTC1: virus isolation, antigen and pathogen detection	DTC1 (N = 18)	Categorical		Estimator, predictor
	DTC2: detection of neutralization antibody in cerebrospinal fluid (CSF) or serum	DTC2 (N = 28)
	DTC3: detection of anti-JEV Immunoglobulin M (IgM) in CSF or serum into one group. (Reference level)	DTC3 (N = 146)
	DTC4: JE cases confirmed by clinical symptoms together or laboratory confirmation method was not disclosed	DTC4 (N = 277)
Type of surveillance system that collected or reported JE cases	SSC1: national surveillance (Reference level)	SSC1 (N=154)			Estimator, predictor
	SSC2: surveillance by many hospitals	SSC2 (N=19)
	SSC3: surveillance by a single hospital	SSC3 (N=28)
	SSC4: surveillance by medical colleges	SSC4 (N=23)
	SSC5: Not disclosed	SSC5 (N=245)
Geographical location of the study	Bangladesh, Cambodia, China (Reference level), India, Indonesia, Hong Kong, Japan, Korea, Malaysia, Myanmar, Nepal, Thailand, Vietnam,	Bangladesh (N=1), Cambodia (N=3), China (N=55), Hong Kong (N=1), India (N=221), Indonesia (N=3), Japan (N=41), Korea (N=80), Malaysia (N=1), Myanmar (N=1), Nepal (N=26), Thailand (N=18), Vietnam (N=18)			Estimator, predictor
Outbreak	Whether the JE cases were reported during a JE outbreak	12 records were collected during a JE outbreak			Estimator
Youth	Whether all JE cases are below year 18	49 records with JE cases aged 18 years old and below	Indicator		Estimator
Vaccination	Whether the country has national or subnational JE immunization program	83 records were collected at places that had JE immunization program		(Bharucha et al., 2020)	Estimator, predictor, and projector
GDP per capita	GDP per capita is gross domestic product divided by midyear population	Min-Max: 94-35766	Numeric	World Bank Data	Estimator, predictor, and projector
		Median: 442
GDP annual growth rate	Annual percentage growth rate of GDP at market prices based on constant local currency.	Min-Max: -8-15
		Median: 7
Under-5 mortality rate	Under-five mortality rate is the probability per 1,000 that a newborn baby will die before reaching age five, if subject to age-specific mortality rates of the specified year	Min-Max: 4-203
		Median:78
Population growth	Annual population growth rate for year t is the exponential rate of growth of midyear population from year t-1 to t, expressed as a percentage	Min-Max: -0.04-2.97
		Median: 1.69
Population density	Population density is midyear population divided by land area in square kilometers.	Min-Max: 46-1052
		Median: 300
Rural population (% of total population)	Rural population refers to people living in rural areas as defined by national statistical offices.	Min-Max: 18-88			Estimator, and predictor
		Median: 70
Urban population (in million)	The number of people living in urban areas as defined by national statistical offices	Min-Max: 2.7-740.2
		Median: 236.3
